# Supplementary material for: 3,3′′,4,4′′-Tetra­meth­oxy-1,1′:4′,1′′-terphen­yl
Source: Acta Crystallogr Sect E Struct Rep Online. 2011 Jul 2;67(Pt 8):o1892. doi: 10.1107/S1600536811025207 (PMC3212286; doi:10.1107/S1600536811025207)
Supplement: Supplementary file 1 [file e-67-o1892-sup1.cif]

##############################################################################
#                                                                            #
# This CIF contains the data in a paper accepted for publication in          #
# Acta Crystallographica Section E. It conforms to the requirements of       #
# Notes for Authors for Acta Crystallographica Section E, and has been       #
# peer reviewed under the auspices of the IUCr Commission on Journals.       #
#                                                                            #
# Full details of the Crystallographic Information File format               #
# are given in the paper "The Crystallographic Information File (CIF):       #
# a New Standard Archive File for Crystallography" by S. R. Hall, F. H.      #
# Allen and I. D. Brown [Acta Cryst. (1991), A47, 655-685].                  #
#                                                                            #
# The current version of the core CIF dictionary is obtainable from          #
# ftp://ftp.iucr.org/pub/cif_core.dic.                                       #
#                                                                            #
# Software is freely available for graphical display of the structure(s)     #
# in this CIF. For information consult the CIF software page                 #
# http://www.iucr.org/resources/cif/software.                                #
#                                                                            #
# This file may be used for bona fide research purposes within the           #
# scientific community so long as proper attribution is given to the journal # 
# article from which it was obtained.                                        #
#                                                                            #
##############################################################################
data_I
_audit_creation_method     SHELXL-97
_chemical_name_systematic
;
3,3'',4,4''-Tetramethoxy-1,1':4',1''-terphenyl
;
_chemical_name_common     ?
_chemical_formula_moiety     'C22 H22 O4'
_chemical_formula_sum     'C22 H22 O4'
_chemical_formula_iupac     'C22 H22 O4'
_chemical_formula_weight     350.40
_chemical_melting_point_gt     576
_chemical_melting_point_lt     578
_symmetry_cell_setting     monoclinic
_symmetry_space_group_name_H-M     'P 21/c'
_symmetry_space_group_name_Hall     '-P 2ybc'
loop_
    _symmetry_equiv_pos_as_xyz
    'x, y, z'
    '-x, y+1/2, -z+1/2'
    '-x, -y, -z'
    'x, -y-1/2, z-1/2'
_cell_length_a     13.217(3)
_cell_length_b     8.808(2)
_cell_length_c     8.058(2)
_cell_angle_alpha     90.00
_cell_angle_beta     105.476(4)
_cell_angle_gamma     90.00
_cell_volume     904.1(4)
_cell_formula_units_Z     2
_cell_measurement_reflns_used     2137
_cell_measurement_theta_min     1.60
_cell_measurement_theta_max     26.50
_cell_measurement_temperature     298(2)
_exptl_crystal_description     block
_exptl_crystal_colour     colourless
_exptl_crystal_size_max     0.43
_exptl_crystal_size_mid     0.40
_exptl_crystal_size_min     0.14
_exptl_crystal_density_diffrn     1.287
_exptl_crystal_density_meas     ?
_exptl_crystal_density_method     'not measured'
_exptl_crystal_F_000     372
_exptl_absorpt_coefficient_mu     0.088
_exptl_absorpt_correction_type     multi-scan
_exptl_absorpt_process_details     '(SADABS; Bruker, 2000)'
_exptl_absorpt_correction_T_min     0.963
_exptl_absorpt_correction_T_max     0.988
_exptl_special_details     .
_diffrn_ambient_temperature     298(2)
_diffrn_radiation_type     MoK\a
_diffrn_radiation_wavelength     0.71073
_diffrn_radiation_source     'fine-focus sealed tube'
_diffrn_radiation_monochromator     graphite
_diffrn_measurement_device_type
;
Bruker SMART APEX CCD area-detector
;
_diffrn_measurement_method     \w
_diffrn_detector_area_resol_mean     ?
_diffrn_reflns_number     5114
_diffrn_reflns_av_R_equivalents     0.0285
_diffrn_reflns_av_sigmaI/netI     0.0382
_diffrn_reflns_theta_min     1.60
_diffrn_reflns_theta_max     26.50
_diffrn_reflns_theta_full     26.50
_diffrn_measured_fraction_theta_max     1.000
_diffrn_measured_fraction_theta_full     1.000
_diffrn_reflns_limit_h_min     -16
_diffrn_reflns_limit_h_max     15
_diffrn_reflns_limit_k_min     -6
_diffrn_reflns_limit_k_max     11
_diffrn_reflns_limit_l_min     -10
_diffrn_reflns_limit_l_max     10
_diffrn_standards_number     .
_diffrn_standards_interval_count     .
_diffrn_standards_interval_time     .
_diffrn_standards_decay_%     .
_refine_special_details
;
Refinement of <i>F</i>^2^ against ALL reflections. The weighted <i>R</i>-factor
<i>wR</i> and goodness of fit <i>S</i> are based on <i>F</i>^2^, conventional
<i>R</i>-factors <i>R</i> are based on <i>F</i>, with <i>F</i> set to zero for
negative <i>F</i>^2^. The threshold expression of <i>F</i>^2^ >
\s(<i>F</i>^2^) is used only for calculating <i>R</i>-factors(gt) <i>etc</i>.
and is not relevant to the choice of reflections for refinement.
<i>R</i>-factors based on <i>F</i>^2^ are statistically about twice as large
as those based on <i>F</i>, and <i>R</i>- factors based on ALL data will be
even larger.
;
_reflns_number_total     1866
_reflns_number_gt     1166
_reflns_threshold_expression     I>2sigma(I)
_refine_ls_structure_factor_coef     Fsqd
_refine_ls_matrix_type     full
_refine_ls_R_factor_all     0.0942
_refine_ls_R_factor_gt     0.0568
_refine_ls_wR_factor_gt     0.1404
_refine_ls_wR_factor_ref     0.1595
_refine_ls_goodness_of_fit_ref     1.039
_refine_ls_restrained_S_all     1.039
_refine_ls_number_reflns     1866
_refine_ls_number_parameters     120
_refine_ls_number_restraints     0
_refine_ls_hydrogen_treatment     constr
_refine_ls_weighting_scheme     calc
_refine_ls_weighting_details
                 'calc w=1/[\s^2^(Fo^2^)+(0.0871P)^2^] where P=(Fo^2^+2Fc^2^)/3'
_atom_sites_solution_hydrogens     geom
_atom_sites_solution_primary     direct
_atom_sites_solution_secondary     difmap
_refine_ls_shift/su_max     0.000
_refine_ls_shift/su_mean     0.000
_refine_diff_density_max     0.218
_refine_diff_density_min     -0.126
_refine_ls_extinction_method     none
_refine_ls_extinction_coef     ?
loop_
    _atom_type_symbol
    _atom_type_description
    _atom_type_scat_dispersion_real
    _atom_type_scat_dispersion_imag
    _atom_type_scat_source
    'C' 'C' 0.0033 0.0016
                         'International Tables Vol C Tables 4.2.6.8 and 6.1.1.4'
    'H' 'H' 0.0000 0.0000
                         'International Tables Vol C Tables 4.2.6.8 and 6.1.1.4'
    'O' 'O' 0.0106 0.0060
                         'International Tables Vol C Tables 4.2.6.8 and 6.1.1.4'
_computing_data_collection     'SMART (Bruker, 2000)'
_computing_cell_refinement     'SAINT (Bruker, 2000)'
_computing_data_reduction     'SAINT (Bruker, 2000)'
_computing_structure_solution     'SHELXS97 (Sheldrick, 2008)'
_computing_structure_refinement     'SHELXL97 (Sheldrick, 2008)'
_computing_molecular_graphics     'SHELXTL (Sheldrick, 2008)'
_computing_publication_material
;
SHELXTL (Sheldrick, 2008) and PLATON (Spek, 2009)
;
loop_
    _atom_site_type_symbol
    _atom_site_label
    _atom_site_fract_x
    _atom_site_fract_y
    _atom_site_fract_z
    _atom_site_U_iso_or_equiv
    _atom_site_adp_type
    _atom_site_calc_flag
    _atom_site_refinement_flags
    _atom_site_occupancy
    _atom_site_symmetry_multiplicity
    _atom_site_disorder_assembly
    _atom_site_disorder_group
    O O1 0.35830(11) 0.46473(15) -0.01311(17) 0.0655(5) Uani d . 1 1 . .
    O O2 0.41248(11) 0.60399(17) 0.27724(18) 0.0718(5) Uani d . 1 1 . .
    C C1 0.01164(14) 0.6080(2) 0.6254(2) 0.0588(5) Uani d . 1 1 . .
    H H1 0.0205 0.6821 0.7103 0.071 Uiso calc R 1 1 . .
    C C2 0.07975(14) 0.6046(2) 0.5231(2) 0.0576(5) Uani d . 1 1 . .
    H H2 0.1332 0.6763 0.5405 0.069 Uiso calc R 1 1 . .
    C C3 0.07065(14) 0.4961(2) 0.3938(2) 0.0521(5) Uani d . 1 1 . .
    C C4 0.14417(14) 0.4894(2) 0.2832(2) 0.0517(5) Uani d . 1 1 . .
    C C5 0.24440(15) 0.5542(2) 0.3353(2) 0.0523(5) Uani d . 1 1 . .
    H H5 0.2648 0.6042 0.4406 0.063 Uiso calc R 1 1 . .
    C C6 0.31329(14) 0.5458(2) 0.2345(2) 0.0517(5) Uani d . 1 1 . .
    C C7 0.28368(15) 0.4708(2) 0.0755(2) 0.0525(5) Uani d . 1 1 . .
    C C8 0.18531(16) 0.4092(2) 0.0216(2) 0.0626(6) Uani d . 1 1 . .
    H H8 0.1644 0.3607 -0.0845 0.075 Uiso calc R 1 1 . .
    C C9 0.11677(15) 0.4189(2) 0.1246(2) 0.0630(6) Uani d . 1 1 . .
    H H9 0.0502 0.3765 0.0856 0.076 Uiso calc R 1 1 . .
    C C10 0.44505(19) 0.6888(3) 0.4319(3) 0.0965(9) Uani d . 1 1 . .
    H H10A 0.3951 0.7680 0.4316 0.145 Uiso calc R 1 1 . .
    H H10B 0.5127 0.7329 0.4402 0.145 Uiso calc R 1 1 . .
    H H10C 0.4495 0.6230 0.5285 0.145 Uiso calc R 1 1 . .
    C C11 0.33034(18) 0.3959(3) -0.1786(2) 0.0817(7) Uani d . 1 1 . .
    H H11A 0.3120 0.2916 -0.1680 0.123 Uiso calc R 1 1 . .
    H H11B 0.3887 0.4012 -0.2282 0.123 Uiso calc R 1 1 . .
    H H11C 0.2714 0.4485 -0.2514 0.123 Uiso calc R 1 1 . .
loop_
    _atom_site_aniso_label
    _atom_site_aniso_U_11
    _atom_site_aniso_U_22
    _atom_site_aniso_U_33
    _atom_site_aniso_U_12
    _atom_site_aniso_U_13
    _atom_site_aniso_U_23
    O1 0.0763(10) 0.0667(10) 0.0657(9) -0.0023(7) 0.0402(8) -0.0057(7)
    O2 0.0695(9) 0.0792(10) 0.0783(10) -0.0193(7) 0.0396(8) -0.0218(8)
    C1 0.0577(12) 0.0623(13) 0.0608(12) 0.0026(10) 0.0234(10) -0.0068(9)
    C2 0.0527(11) 0.0603(13) 0.0644(13) 0.0003(9) 0.0239(10) -0.0030(10)
    C3 0.0516(11) 0.0544(12) 0.0532(12) 0.0090(9) 0.0188(9) 0.0045(9)
    C4 0.0508(11) 0.0544(11) 0.0521(11) 0.0085(9) 0.0177(9) 0.0044(9)
    C5 0.0601(12) 0.0500(11) 0.0521(11) 0.0028(9) 0.0242(9) -0.0016(8)
    C6 0.0537(11) 0.0449(11) 0.0604(12) -0.0003(8) 0.0221(9) 0.0026(9)
    C7 0.0602(12) 0.0492(11) 0.0554(12) 0.0070(9) 0.0278(10) 0.0072(9)
    C8 0.0647(13) 0.0762(14) 0.0487(11) 0.0024(11) 0.0181(10) -0.0067(10)
    C9 0.0533(12) 0.0790(15) 0.0593(13) -0.0023(10) 0.0196(10) -0.0043(10)
    C10 0.0924(17) 0.093(2) 0.116(2) -0.0364(14) 0.0489(16) -0.0488(16)
    C11 0.0906(17) 0.1048(19) 0.0606(14) 0.0140(14) 0.0388(13) -0.0016(12)
_geom_special_details
;
All e.s.d.'s (except the e.s.d. in the dihedral angle between two l.s. planes)
are estimated using the full covariance matrix. The cell e.s.d.'s are taken
into account individually in the estimation of e.s.d.'s in distances, angles
and torsion angles; correlations between e.s.d.'s in cell parameters are only
used when they are defined by crystal symmetry. An approximate (isotropic)
treatment of cell e.s.d.'s is used for estimating e.s.d.'s involving l.s.
planes.
;
loop_
    _geom_bond_atom_site_label_1
    _geom_bond_atom_site_label_2
    _geom_bond_site_symmetry_2
    _geom_bond_distance
    _geom_bond_publ_flag
    O1 C7 . 1.364(2) ?
    O1 C11 . 1.421(2) ?
    O2 C6 . 1.364(2) ?
    O2 C10 . 1.418(2) ?
    C1 C2 . 1.373(3) ?
    C1 C3 3_566 1.400(3) ?
    C1 H1 . 0.9300 ?
    C2 C3 . 1.395(3) ?
    C2 H2 . 0.9300 ?
    C3 C1 3_566 1.400(3) ?
    C3 C4 . 1.484(3) ?
    C4 C9 . 1.380(3) ?
    C4 C5 . 1.400(3) ?
    C5 C6 . 1.374(2) ?
    C5 H5 . 0.9300 ?
    C6 C7 . 1.401(3) ?
    C7 C8 . 1.368(3) ?
    C8 C9 . 1.385(3) ?
    C8 H8 . 0.9300 ?
    C9 H9 . 0.9300 ?
    C10 H10A . 0.9600 ?
    C10 H10B . 0.9600 ?
    C10 H10C . 0.9600 ?
    C11 H11A . 0.9600 ?
    C11 H11B . 0.9600 ?
    C11 H11C . 0.9600 ?
loop_
    _geom_angle_atom_site_label_1
    _geom_angle_atom_site_label_2
    _geom_angle_atom_site_label_3
    _geom_angle_site_symmetry_1
    _geom_angle_site_symmetry_3
    _geom_angle
    _geom_angle_publ_flag
    C7 O1 C11 . . 117.68(15) ?
    C6 O2 C10 . . 117.78(15) ?
    C2 C1 C3 . 3_566 122.27(18) ?
    C2 C1 H1 . . 118.9 ?
    C3 C1 H1 3_566 . 118.9 ?
    C1 C2 C3 . . 121.59(18) ?
    C1 C2 H2 . . 119.2 ?
    C3 C2 H2 . . 119.2 ?
    C2 C3 C1 . 3_566 116.14(17) ?
    C2 C3 C4 . . 122.42(18) ?
    C1 C3 C4 3_566 . 121.43(17) ?
    C9 C4 C5 . . 117.06(17) ?
    C9 C4 C3 . . 121.46(17) ?
    C5 C4 C3 . . 121.48(17) ?
    C6 C5 C4 . . 121.58(18) ?
    C6 C5 H5 . . 119.2 ?
    C4 C5 H5 . . 119.2 ?
    O2 C6 C5 . . 125.06(17) ?
    O2 C6 C7 . . 115.03(16) ?
    C5 C6 C7 . . 119.90(17) ?
    O1 C7 C8 . . 125.24(18) ?
    O1 C7 C6 . . 115.63(17) ?
    C8 C7 C6 . . 119.13(17) ?
    C7 C8 C9 . . 120.26(18) ?
    C7 C8 H8 . . 119.9 ?
    C9 C8 H8 . . 119.9 ?
    C4 C9 C8 . . 122.05(19) ?
    C4 C9 H9 . . 119.0 ?
    C8 C9 H9 . . 119.0 ?
    O2 C10 H10A . . 109.5 ?
    O2 C10 H10B . . 109.5 ?
    H10A C10 H10B . . 109.5 ?
    O2 C10 H10C . . 109.5 ?
    H10A C10 H10C . . 109.5 ?
    H10B C10 H10C . . 109.5 ?
    O1 C11 H11A . . 109.5 ?
    O1 C11 H11B . . 109.5 ?
    H11A C11 H11B . . 109.5 ?
    O1 C11 H11C . . 109.5 ?
    H11A C11 H11C . . 109.5 ?
    H11B C11 H11C . . 109.5 ?
loop_
    _geom_hbond_atom_site_label_D
    _geom_hbond_atom_site_label_H
    _geom_hbond_atom_site_label_A
    _geom_hbond_site_symmetry_D
    _geom_hbond_site_symmetry_H
    _geom_hbond_site_symmetry_A
    _geom_hbond_distance_DH
    _geom_hbond_distance_HA
    _geom_hbond_distance_DA
    _geom_hbond_angle_DHA
    _geom_hbond_publ_flag
    C10 H10A O1 . . 4_576 0.96 2.47 3.331(3) 149 yes
_iucr_refine_instructions_details
;
TITL mbk100n in P2(1)/c
CELL 0.71073  13.2172   8.8080   8.0580  90.000 105.476  90.000
ZERR    2.00   0.0034   0.0023   0.0021   0.000   0.004   0.000
LATT 1
SYMM -X, 0.5+Y, 0.5-Z
SFAC C  H  O
UNIT 44  44  8
OMIT -3 53
L.S. 90
ACTA
BOND $H
FMAP 2 3 60
PLAN 5
SIZE 0.43 0.40 0.14
TEMP 25
WGHT 0.087100
FVAR 0.71427
MOLE 1
O1    3    0.358298    0.464726   -0.013110    11.00000    0.07633    0.06670 =
         0.06569   -0.00566    0.04025   -0.00230
O2    3    0.412482    0.603986    0.277235    11.00000    0.06946    0.07918 =
         0.07826   -0.02183    0.03956   -0.01925
C1    1    0.011639    0.608023    0.625375    11.00000    0.05771    0.06230 =
         0.06084   -0.00683    0.02337    0.00260
AFIX  43
H1    2    0.020501    0.682126    0.710265    11.00000   -1.20000
AFIX   0
C2    1    0.079747    0.604583    0.523118    11.00000    0.05275    0.06035 =
         0.06436   -0.00300    0.02395    0.00029
AFIX  43
H2    2    0.133219    0.676264    0.540524    11.00000   -1.20000
AFIX   0
C3    1    0.070652    0.496147    0.393759    11.00000    0.05161    0.05435 =
         0.05315    0.00450    0.01883    0.00895
C4    1    0.144172    0.489390    0.283206    11.00000    0.05080    0.05436 =
         0.05213    0.00437    0.01774    0.00846
C5    1    0.244400    0.554233    0.335303    11.00000    0.06014    0.05001 =
         0.05208   -0.00157    0.02419    0.00283
AFIX  43
H5    2    0.264844    0.604234    0.440629    11.00000   -1.20000
AFIX   0
C6    1    0.313286    0.545759    0.234525    11.00000    0.05367    0.04488 =
         0.06039    0.00262    0.02206   -0.00031
C7    1    0.283678    0.470784    0.075508    11.00000    0.06024    0.04915 =
         0.05538    0.00722    0.02784    0.00700
C8    1    0.185309    0.409238    0.021645    11.00000    0.06472    0.07619 =
         0.04870   -0.00675    0.01810    0.00243
AFIX  43
H8    2    0.164391    0.360722   -0.084539    11.00000   -1.20000
AFIX   0
C9    1    0.116768    0.418893    0.124593    11.00000    0.05329    0.07895 =
         0.05931   -0.00426    0.01965   -0.00226
AFIX  43
H9    2    0.050181    0.376535    0.085601    11.00000   -1.20000
AFIX   0
C10   1    0.445053    0.688823    0.431871    11.00000    0.09244    0.09343 =
         0.11579   -0.04883    0.04888   -0.03641
AFIX 137
H10A  2    0.395088    0.767996    0.431576    11.00000   -1.50000
H10B  2    0.512662    0.732889    0.440218    11.00000   -1.50000
H10C  2    0.449464    0.623029    0.528525    11.00000   -1.50000
AFIX   0
C11   1    0.330336    0.395909   -0.178611    11.00000    0.09057    0.10479 =
         0.06060   -0.00162    0.03883    0.01400
AFIX 137
H11A  2    0.312007    0.291573   -0.167998    11.00000   -1.50000
H11B  2    0.388707    0.401183   -0.228201    11.00000   -1.50000
H11C  2    0.271402    0.448482   -0.251437    11.00000   -1.50000
HKLF 4
REM  mbk100n in P2(1)/c
REM R1 =  0.0568 for   1166 Fo > 4sig(Fo)  and  0.0942 for all   1866 data
REM    120 parameters refined using      0 restraints
END
WGHT      0.0854      0.0352
REM Highest difference peak  0.218,  deepest hole -0.126,  1-sigma level  0.047
Q1    1   0.0578  0.4488  0.4054  11.00000  0.05    0.20
Q2    1   0.2203  0.5059  0.3426  11.00000  0.05    0.20
Q3    1   0.1596  0.4582  0.3008  11.00000  0.05    0.20
Q4    1   0.1021  0.5239  0.5002  11.00000  0.05    0.19
Q5    1   0.1621  0.5331  0.3019  11.00000  0.05    0.19
;
data_global
_journal_date_recd_electronic     2011-06-23
_journal_date_accepted     2011-06-27
_journal_name_full     'Acta Crystallographica, Section E'
_journal_year     2011
_journal_volume     67
_journal_issue      8
_journal_page_first     o1892
_journal_page_last     o1892
_journal_paper_category     QO
_journal_coeditor_code     GK2390
_publ_contact_author_name     'Mohammad B. Kassim'
_publ_contact_author_address
;
School of Chemical Sciences & Food Technology,
Faculty of Science & Technology,
Universiti Kebangsaan Malaysia,
43600 Selangor,
Malaysia
Fuel Cell Institute,
Universiti Kebangsaan Malaysia,
43600 Selangor,
Malaysia
;
_publ_contact_author_email     'mbkassim@ukm.my'
_publ_contact_author_fax     '+603 89215410'
_publ_contact_author_phone     '+603 89213980'
_publ_section_title
;
3,3'',4,4''-Tetramethoxy-1,1':4',1''-terphenyl
;
loop_
    _publ_author_name
    _publ_author_address
    'Kung Pui, Law'
;
School of Chemical Sciences & Food Technology,
Faculty of Science & Technology,
Universiti Kebangsaan Malaysia,
43600 Selangor,
Malaysia
;
    'Hung, Wong Woei'
;
School of Chemical Sciences & Food Technology,
Faculty of Science & Technology,
Universiti Kebangsaan Malaysia,
43600 Selangor,
Malaysia
;
    'M. Yamin, Bohari'
;
School of Chemical Sciences & Food Technology,
Faculty of Science & Technology,
Universiti Kebangsaan Malaysia,
43600 Selangor,
Malaysia
;
    'Kassim, Mohammad B.'
;
School of Chemical Sciences & Food Technology,
Faculty of Science & Technology,
Universiti Kebangsaan Malaysia,
43600 Selangor,
Malaysia
and
Fuel Cell Institute,
Universiti Kebangsaan Malaysia,
43600 Selangor,
Malaysia
;
