# Supplementary material for: 3,3′′,4,4′′-Tetra­meth­oxy-1,1′:4′,1′′-terphen­yl
Source: Acta Crystallogr Sect E Struct Rep Online. 2011 Jul 2;67(Pt 8):o1892. doi: 10.1107/S1600536811025207 (PMC3212286; doi:10.1107/S1600536811025207)
Supplement: Supplementary file 2 [file e-67-o1892-Isup2.hkl]

# 
# h,k,l, Fc-squared, Fo-squared, sigma(Fo-squared) and status flag 
# 
data_I
_shelx_title ' mbk100n in P2(1)/c' 
_shelx_refln_list_code          4 
_shelx_F_calc_maximum      124.29 
_exptl_crystal_F_000       372.00 
_reflns_d_resolution_high  0.7965 
 
loop_ 
 _symmetry_equiv_pos_as_xyz 
 'x, y, z' 
 '-x, y+1/2, -z+1/2' 
 '-x, -y, -z' 
 'x, -y-1/2, z-1/2' 
 
_cell_length_a    13.2172 
_cell_length_b     8.8080 
_cell_length_c     8.0580 
_cell_angle_alpha  90.000 
_cell_angle_beta  105.476 
_cell_angle_gamma  90.000 
 
_shelx_F_squared_multiplier     1.000 
 
loop_ 
 _refln_index_h 
 _refln_index_k 
 _refln_index_l 
 _refln_F_squared_calc 
 _refln_F_squared_meas 
 _refln_F_squared_sigma 
 _refln_observed_status 
   1   0   0       86.16       79.26      3.01 o 
   2   0   0      146.84      124.39      3.06 o 
   3   0   0     1614.02     1599.98     34.52 o 
   4   0   0     1178.78     1064.41     23.37 o 
   5   0   0      126.41      116.39      3.43 o 
   6   0   0       30.83       28.51      1.55 o 
   7   0   0      135.53      157.37      4.67 o 
   8   0   0       32.54       35.04      4.28 o 
   9   0   0       19.24       19.70      1.70 o 
  10   0   0        0.02        1.32      1.16 o 
  11   0   0        2.97        3.92      1.52 o 
  12   0   0       44.74       47.55      4.35 o 
  13   0   0        8.11        8.15      2.90 o 
  14   0   0       12.82        7.96      3.14 o 
  15   0   0        6.23        0.90      2.94 o 
   1   1   0       14.45        8.27      0.36 o 
   2   1   0      388.97      437.32      5.98 o 
   3   1   0     1048.95     1025.36     13.73 o 
   4   1   0      242.70      218.46      3.27 o 
   5   1   0     1390.90     1426.12     19.13 o 
   6   1   0        2.79        3.28      0.59 o 
   7   1   0       39.58       39.74      1.29 o 
   8   1   0       32.50       31.01      1.75 o 
   9   1   0       14.57       14.33      1.98 o 
  10   1   0       10.62       12.09      1.22 o 
  11   1   0        8.31        9.91      1.72 o 
  12   1   0        3.36        2.90      1.30 o 
  13   1   0        5.44        2.85      1.61 o 
  14   1   0       11.03       11.21      2.02 o 
  15   1   0        4.33        7.88      4.87 o 
   0   2   0    15447.49    19600.59    553.39 o 
   1   2   0      665.78      721.30     12.40 o 
   2   2   0     2014.59     2213.69     29.27 o 
   3   2   0      755.14      782.26     10.65 o 
   4   2   0      414.23      424.21      6.05 o 
   5   2   0      393.56      446.34      6.39 o 
   6   2   0        1.02       -0.31      0.54 o 
   7   2   0       12.50        8.94      0.65 o 
   8   2   0        6.42        5.23      0.79 o 
   9   2   0       16.04       13.95      1.52 o 
  10   2   0        7.44        4.91      1.35 o 
  11   2   0        0.36        0.18      1.05 o 
  12   2   0        4.14        6.17      1.53 o 
  13   2   0        6.50        7.13      1.73 o 
  14   2   0       12.25       13.11      2.08 o 
  15   2   0        1.63        1.57      1.83 o 
   1   3   0      242.38      262.58      4.93 o 
   2   3   0       69.65       68.38      1.43 o 
   3   3   0        0.94        0.66      0.44 o 
   4   3   0        6.40        9.15      0.61 o 
   5   3   0     1147.18     1247.92     16.96 o 
   6   3   0        6.31        7.64      0.63 o 
   7   3   0       55.58       54.58      1.41 o 
   8   3   0       31.19       31.49      1.28 o 
   9   3   0       46.46       48.57      1.73 o 
  10   3   0       14.32       14.16      2.00 o 
  11   3   0       13.31       16.02      1.53 o 
  12   3   0       46.24       42.91      2.44 o 
  13   3   0       39.20       36.09      2.51 o 
  14   3   0       20.29       15.53      2.03 o 
  15   3   0        5.89        8.87      2.06 o 
   0   4   0       56.16       44.71      2.65 o 
   1   4   0       22.98       23.31      0.95 o 
   2   4   0      420.71      463.00      8.51 o 
   3   4   0        4.03        5.99      0.95 o 
   4   4   0        8.31       10.99      0.70 o 
   5   4   0      294.63      322.88      4.98 o 
   6   4   0        5.61        6.48      0.64 o 
   7   4   0        8.97        9.99      0.77 o 
   8   4   0        1.08        2.84      0.76 o 
   9   4   0       39.01       38.21      1.53 o 
  10   4   0       85.43       63.18      2.53 o 
  11   4   0        2.82        5.19      1.24 o 
  12   4   0       17.36       21.43      2.50 o 
  13   4   0        5.62        6.79      2.08 o 
  14   4   0       16.06       12.99      2.60 o 
   1   5   0       47.24       45.88      1.51 o 
   2   5   0        0.15        0.28      0.66 o 
   3   5   0      243.56      241.51      5.02 o 
   4   5   0        0.00        0.79      0.56 o 
   5   5   0       52.90       54.59      1.65 o 
   6   5   0        1.68        0.94      0.63 o 
   7   5   0        3.53        1.95      0.95 o 
   8   5   0        0.97        1.16      1.33 o 
   9   5   0       22.15       23.70      1.55 o 
  10   5   0       30.99       28.36      2.35 o 
  11   5   0       12.04       13.73      2.12 o 
  12   5   0       20.07       20.07      2.46 o 
  13   5   0       15.24       22.51      2.81 o 
  14   5   0        4.91        5.97      2.14 o 
   0   6   0       76.56       82.36      4.27 o 
   1   6   0        0.01        2.42      1.00 o 
   2   6   0        1.65        2.23      1.82 o 
   3   6   0        2.49        3.69      1.57 o 
   4   6   0        0.55        1.30      0.80 o 
   5   6   0       45.01       47.71      1.71 o 
   6   6   0        5.75        5.03      0.85 o 
   7   6   0        0.20       -0.19      0.81 o 
   8   6   0        1.63        3.93      1.51 o 
   9   6   0       27.10       25.53      1.98 o 
  10   6   0       33.44       30.68      2.61 o 
  11   6   0        0.08        0.73      1.85 o 
  12   6   0        9.68       16.20      4.11 o 
  13   6   0       11.27       17.29      3.51 o 
   1   7   0        4.43        3.46      1.18 o 
   2   7   0        6.95        8.03      1.33 o 
   3   7   0      101.48      109.98      3.95 o 
   4   7   0       16.53       15.63      1.41 o 
   5   7   0        1.87        3.42      1.56 o 
   6   7   0       16.39       18.44      1.58 o 
   7   7   0       30.95       30.83      2.50 o 
   8   7   0       24.98       30.10      2.63 o 
   9   7   0        0.40        5.14      2.41 o 
  10   7   0       12.31       14.09      3.59 o 
  11   7   0        0.02        0.10      2.84 o 
  12   7   0        1.93       -0.20      3.02 o 
   0   8   0        4.29        3.45      2.14 o 
   1   8   0       49.66       52.76      2.92 o 
   2   8   0       42.54       38.92      2.54 o 
   3   8   0        0.41        1.43      1.46 o 
   4   8   0       15.52       16.41      1.55 o 
   5   8   0        0.42        0.07      1.57 o 
   6   8   0        0.19        1.60      2.20 o 
   7   8   0        0.17       -0.84      3.10 o 
   8   8   0        1.29        2.53      2.43 o 
   9   8   0       15.03       10.66      2.77 o 
  10   8   0        1.08        6.57      3.98 o 
  11   8   0        0.00        1.51      3.21 o 
   1   9   0        5.91        7.25      1.91 o 
   2   9   0        7.76        9.54      2.53 o 
   3   9   0        4.80        2.62      1.64 o 
   4   9   0        1.09        0.60      1.70 o 
   5   9   0        4.89        3.75      1.73 o 
   6   9   0        1.02        4.07      1.88 o 
   7   9   0        0.38        1.33      2.58 o 
   8   9   0        3.49        1.65      6.15 o 
   9   9   0        1.33        1.93      3.02 o 
   0  10   0       10.65       10.29      3.35 o 
   1  10   0       22.11       17.76      2.55 o 
   2  10   0       36.29       32.55      2.98 o 
   3  10   0        6.48        5.12      1.88 o 
   4  10   0        8.73        6.32      2.48 o 
   5  10   0        2.33        3.00      2.10 o 
   6  10   0        0.90        4.66      2.76 o 
   1  11   0        4.81        6.10      2.49 o 
 -16   1   1        2.16        2.33      2.03 o 
 -15   1   1       12.15       14.14      3.52 o 
 -14   1   1        9.60        8.30      2.29 o 
 -13   1   1      123.96      128.90      5.45 o 
 -12   1   1      293.42      304.63     10.69 o 
 -11   1   1        0.90       -0.86      1.07 o 
 -10   1   1       38.46       34.95      1.83 o 
  -9   1   1       46.76       47.55      3.50 o 
  -8   1   1      279.59      282.33      9.07 o 
  -7   1   1      231.84      221.86      6.93 o 
  -6   1   1      115.51      120.43      2.48 o 
  -5   1   1      117.47      117.58      2.32 o 
  -4   1   1     1468.51     1530.88     23.11 o 
  -3   1   1      878.30      926.22     14.09 o 
  -2   1   1     1746.38     1819.04     27.17 o 
  -1   1   1      753.10      805.80     12.18 o 
   0   1   1      192.21      206.21      3.83 o 
   1   1   1     9733.59    10441.34    152.63 o 
   2   1   1     4809.93     4968.94     65.28 o 
   3   1   1        5.04        4.54      0.29 o 
   4   1   1      295.17      277.31      4.34 o 
   5   1   1       50.24       48.42      1.20 o 
   6   1   1     1729.90     1884.45     25.62 o 
   7   1   1      100.27       98.57      2.16 o 
   8   1   1       25.32       22.17      2.60 o 
   9   1   1        9.63        8.32      1.09 o 
  10   1   1        1.34        2.20      1.04 o 
  11   1   1       29.15       28.24      2.00 o 
  12   1   1        0.67        0.52      1.59 o 
  13   1   1       37.96       35.87      2.57 o 
  14   1   1        1.65        1.12      1.87 o 
  15   1   1        0.92        0.29      2.59 o 
 -16   2   1        0.24       -1.20      2.00 o 
 -15   2   1        0.03       -0.31      1.77 o 
 -14   2   1        2.33        2.65      1.48 o 
 -13   2   1        5.81        3.46      1.48 o 
 -12   2   1      131.66      144.85      4.45 o 
 -11   2   1       77.34       72.42      2.78 o 
 -10   2   1       17.33       19.47      1.22 o 
  -9   2   1        2.74        4.31      1.72 o 
  -8   2   1      278.13      260.14      4.23 o 
  -7   2   1       17.18       17.74      0.80 o 
  -6   2   1      138.11      144.25      2.53 o 
  -5   2   1      120.15      113.28      2.38 o 
  -4   2   1       42.06       38.26      1.17 o 
  -3   2   1     1756.75     1870.11     24.88 o 
  -2   2   1      191.09      176.10      2.67 o 
  -1   2   1       13.00       11.63      0.48 o 
   0   2   1     1034.59     1109.13     16.51 o 
   1   2   1    15172.78    16347.59    239.06 o 
   2   2   1     1112.78     1152.04     15.45 o 
   3   2   1       89.48       81.16      1.52 o 
   4   2   1      110.36       94.01      1.73 o 
   5   2   1        0.01        0.51      0.47 o 
   6   2   1       96.08      101.59      1.88 o 
   7   2   1        4.88        5.20      0.68 o 
   8   2   1       27.39       28.71      1.54 o 
   9   2   1        0.20        0.35      0.92 o 
  10   2   1        0.94       -0.53      1.05 o 
  11   2   1       33.78       28.47      2.03 o 
  12   2   1        0.14        1.14      1.38 o 
  13   2   1        0.92        4.28      1.65 o 
  14   2   1        5.78        7.80      2.05 o 
  15   2   1        0.73       -0.44      2.79 o 
 -15   3   1        0.31        1.53      1.77 o 
 -14   3   1       14.13       11.86      1.98 o 
 -13   3   1        7.51        3.45      1.47 o 
 -12   3   1       72.20       87.04      3.33 o 
 -11   3   1       18.61       18.80      1.57 o 
 -10   3   1        3.15        2.86      0.81 o 
  -9   3   1       37.36       41.62      1.54 o 
  -8   3   1       43.40       42.86      1.30 o 
  -7   3   1      142.74      156.42      2.83 o 
  -6   3   1       15.95       16.79      0.80 o 
  -5   3   1       29.99       24.39      0.88 o 
  -4   3   1      405.00      434.11      6.28 o 
  -3   3   1       77.86       85.90      1.63 o 
  -2   3   1      459.32      512.79      8.00 o 
  -1   3   1       37.66       38.22      0.97 o 
   0   3   1      756.92      856.82     12.97 o 
   1   3   1     2968.27     3426.58     50.41 o 
   2   3   1      222.62      218.05      3.71 o 
   3   3   1      414.89      392.63      5.70 o 
   4   3   1      376.79      348.10      5.18 o 
   5   3   1       13.19       11.70      0.73 o 
   6   3   1      131.69      133.43      3.40 o 
   7   3   1        0.40        1.30      0.64 o 
   8   3   1        1.38        1.77      1.11 o 
   9   3   1        1.08        2.17      0.92 o 
  10   3   1        0.14       -0.40      1.05 o 
  11   3   1       50.70       48.49      2.45 o 
  12   3   1        1.84        0.27      1.53 o 
  13   3   1        0.26       -0.16      1.53 o 
  14   3   1        0.38       -2.81      1.87 o 
 -15   4   1        0.21        1.50      2.14 o 
 -14   4   1       10.18        7.95      3.49 o 
 -13   4   1        7.64        6.44      1.67 o 
 -12   4   1       82.93       85.84      3.35 o 
 -11   4   1       18.53       21.91      3.35 o 
 -10   4   1       22.06       23.11      1.37 o 
  -9   4   1        8.64       10.14      1.03 o 
  -8   4   1       48.39       51.21      1.48 o 
  -7   4   1       82.40       74.29      1.78 o 
  -6   4   1       23.84       20.67      1.25 o 
  -5   4   1       23.39       18.24      0.84 o 
  -4   4   1      240.80      253.62      4.00 o 
  -3   4   1      139.80      153.10      2.61 o 
  -2   4   1      208.97      224.29      3.88 o 
  -1   4   1      163.71      172.02      3.05 o 
   0   4   1      146.03      160.01      3.44 o 
   1   4   1     2055.26     2465.14     46.70 o 
   2   4   1      217.36      214.77      3.74 o 
   3   4   1      227.53      198.64      3.25 o 
   4   4   1       19.15       18.82      0.83 o 
   5   4   1       68.34       67.75      1.97 o 
   6   4   1       64.63       62.31      2.39 o 
   7   4   1        9.50        8.64      0.94 o 
   8   4   1        3.79        5.89      1.53 o 
   9   4   1        0.08        1.14      0.97 o 
  10   4   1        4.76        4.42      1.80 o 
  11   4   1       23.44       24.78      2.00 o 
  12   4   1        0.63       -0.19      1.83 o 
  13   4   1        0.14       -0.48      1.73 o 
  14   4   1        1.24        3.39      2.90 o 
 -14   5   1       24.07       26.84      3.03 o 
 -13   5   1        0.08       -1.33      1.80 o 
 -12   5   1        0.32        1.50      1.78 o 
 -11   5   1        0.14        0.24      2.48 o 
 -10   5   1        0.39        2.03      1.12 o 
  -9   5   1        5.71        6.30      1.75 o 
  -8   5   1       23.49       21.07      1.17 o 
  -7   5   1      104.05      105.33      2.59 o 
  -6   5   1       20.19       23.88      1.14 o 
  -5   5   1       16.71       15.49      0.95 o 
  -4   5   1      318.65      362.67      6.23 o 
  -3   5   1      260.25      301.84      4.68 o 
  -2   5   1       84.66      108.58      2.22 o 
  -1   5   1       12.41       13.99      0.79 o 
   0   5   1        0.99        1.73      1.01 o 
   1   5   1       57.41       57.54      1.79 o 
   2   5   1       51.22       52.92      1.74 o 
   3   5   1      355.66      376.53      7.57 o 
   4   5   1       24.88       24.81      1.14 o 
   5   5   1        4.52        5.33      0.71 o 
   6   5   1        1.26        1.88      0.69 o 
   7   5   1       58.29       53.20      2.16 o 
   8   5   1       34.01       27.40      1.65 o 
   9   5   1       12.20       15.52      3.75 o 
  10   5   1       15.70       13.12      2.07 o 
  11   5   1       15.49       10.68      2.19 o 
  12   5   1       10.10       12.27      4.74 o 
  13   5   1        8.72       10.75      3.67 o 
 -13   6   1        0.06        0.31      2.10 o 
 -12   6   1       17.70       14.28      2.31 o 
 -11   6   1        0.10       -1.91      1.74 o 
 -10   6   1        2.05        3.62      1.30 o 
  -9   6   1       86.03       84.04      2.97 o 
  -8   6   1        1.17        2.40      0.89 o 
  -7   6   1       29.09       32.84      1.47 o 
  -6   6   1        1.31        2.84      0.97 o 
  -5   6   1       15.15       13.12      1.19 o 
  -4   6   1       71.23       75.03      4.06 o 
  -3   6   1        0.25        0.50      0.82 o 
  -2   6   1      271.02      260.56     23.07 o 
  -1   6   1      108.25       96.71      8.06 o 
   0   6   1       12.73       11.21      1.24 o 
   1   6   1       25.10       25.69      1.83 o 
   2   6   1       84.73       73.69      2.88 o 
   3   6   1       74.58       73.35      2.87 o 
   4   6   1       84.51       74.15      2.09 o 
   5   6   1        0.00        1.61      0.72 o 
   6   6   1       17.43       18.15      1.20 o 
   7   6   1        3.43        4.68      1.06 o 
   8   6   1        0.29        0.41      1.84 o 
   9   6   1        0.71        1.48      1.47 o 
  10   6   1        0.05        2.14      1.82 o 
  11   6   1        0.86       -0.60      2.09 o 
  12   6   1        0.36       -0.26      2.05 o 
 -12   7   1        2.96        1.47      3.35 o 
 -11   7   1        2.38       -0.59      2.90 o 
 -10   7   1       17.01       13.24      2.51 o 
  -9   7   1        2.11        1.07      1.98 o 
  -8   7   1        7.97        6.36      1.89 o 
  -7   7   1       17.82       17.79      2.42 o 
  -6   7   1        0.00        1.14      0.99 o 
  -5   7   1        2.98        6.86      2.75 o 
  -4   7   1       27.54       28.42      1.66 o 
  -3   7   1       41.84       41.74      2.33 o 
  -2   7   1        5.75        6.48      1.22 o 
  -1   7   1       56.64       57.48      2.71 o 
   0   7   1       12.12       12.14      1.46 o 
   1   7   1       19.24       17.43      1.65 o 
   2   7   1       39.76       40.94      2.29 o 
   3   7   1        0.54       -0.61      1.10 o 
   4   7   1        5.85        7.04      1.22 o 
   5   7   1       19.28       16.95      1.55 o 
   6   7   1        6.93        7.04      3.01 o 
   7   7   1        1.64        3.17      1.86 o 
   8   7   1        0.85       -0.92      2.37 o 
   9   7   1        0.02        2.35      2.96 o 
  10   7   1        5.54        2.57      3.49 o 
  11   7   1        0.13       -1.94      3.29 o 
 -11   8   1        1.99        3.63      3.88 o 
 -10   8   1        0.02        2.97      2.67 o 
  -9   8   1       35.19       39.58      3.43 o 
  -8   8   1        1.54        1.01      2.14 o 
  -7   8   1       10.22       12.30      2.52 o 
  -6   8   1        2.78        3.38      1.47 o 
  -5   8   1        6.64        9.28      1.63 o 
  -4   8   1       19.60       18.47      1.64 o 
  -3   8   1        8.07        8.62      1.41 o 
  -2   8   1       78.78       79.60      5.33 o 
  -1   8   1       18.81       18.95      2.08 o 
   0   8   1        0.02       -2.03      1.35 o 
   1   8   1        6.22        5.44      1.65 o 
   2   8   1       40.44       42.51      2.72 o 
   3   8   1       39.80       42.36      5.13 o 
   4   8   1        0.73        4.10      1.42 o 
   5   8   1        0.11        0.84      1.55 o 
   6   8   1       12.81       12.59      2.47 o 
   7   8   1        0.71        1.55      2.31 o 
   8   8   1        0.31       -3.41      2.27 o 
   9   8   1        0.58       -0.59      3.53 o 
  10   8   1        5.73        8.53      3.63 o 
  -9   9   1        0.00       -1.85      2.93 o 
  -8   9   1        8.00        4.19      2.55 o 
  -7   9   1        0.02       -1.76      1.77 o 
  -6   9   1        3.80        2.45      2.82 o 
  -5   9   1        0.04        2.07      1.83 o 
  -4   9   1        2.42        3.27      1.67 o 
  -3   9   1        7.03        9.48      1.76 o 
  -2   9   1        1.49        1.49      1.67 o 
  -1   9   1       32.63       33.24      5.09 o 
   0   9   1       18.02       16.48      2.18 o 
   1   9   1        4.27        1.85      1.83 o 
   2   9   1       38.45       40.76      3.07 o 
   3   9   1       64.00       72.64      3.88 o 
   4   9   1       28.47       31.35      2.42 o 
   5   9   1        5.45        4.76      1.83 o 
   6   9   1        0.60       -2.33      2.36 o 
   7   9   1        4.98        6.36      2.80 o 
   8   9   1        1.70        1.17      2.72 o 
  -7  10   1        1.83       -4.70      3.65 o 
  -6  10   1        0.08        1.06      3.01 o 
  -5  10   1        0.00        0.96      2.16 o 
  -4  10   1        1.16        0.87      2.23 o 
  -3  10   1        0.21       -2.85      1.99 o 
  -2  10   1        4.65        2.93      2.11 o 
  -1  10   1        0.01       -0.55      2.18 o 
   0  10   1        1.55       -0.30      1.95 o 
   1  10   1        5.31       11.60      2.29 o 
   2  10   1        5.52        5.15      2.35 o 
   3  10   1        1.69        1.33      1.97 o 
   4  10   1       12.73       10.94      2.38 o 
   5  10   1        0.22       -0.45      2.78 o 
   6  10   1        0.02        1.86      2.67 o 
   0  11   1        4.97        3.25      2.45 o 
 -16   0   2        0.91        4.10      3.47 o 
 -15   0   2        0.21        1.37      3.41 o 
 -14   0   2       21.21       20.01      3.80 o 
 -13   0   2        7.91        3.74      2.88 o 
 -12   0   2       14.54       11.23      3.02 o 
 -11   0   2     2076.67     2385.30     75.99 o 
 -10   0   2       12.78       15.50      2.45 o 
  -9   0   2       36.36       27.52      2.80 o 
  -8   0   2       35.10       27.87      2.63 o 
  -7   0   2     1096.63     1231.55     39.61 o 
  -6   0   2      113.37      139.40      6.08 o 
  -5   0   2      174.10      151.85      6.17 o 
  -4   0   2      212.95      208.85      7.78 o 
  -3   0   2      516.78      546.11     17.90 o 
  -2   0   2     2406.59     2611.80     44.78 o 
  -1   0   2       16.11       11.99      1.34 o 
   0   0   2      137.75      115.13      3.22 o 
   1   0   2     1187.60     1227.48     21.19 o 
   2   0   2      209.28      184.78      3.60 o 
   3   0   2        1.29        0.36      0.41 o 
   4   0   2       96.56       76.22      2.59 o 
   5   0   2       21.50       24.61      1.49 o 
   6   0   2       46.46       45.16      2.07 o 
   7   0   2      436.57      417.41     23.67 o 
   8   0   2       75.36       79.21      3.27 o 
   9   0   2       17.65       17.84      1.81 o 
  10   0   2        4.39        6.24      1.62 o 
  11   0   2        7.80        6.19      1.81 o 
  12   0   2       60.09       70.76      3.98 o 
  13   0   2        5.64        0.51      3.21 o 
  14   0   2        3.89        0.31      3.31 o 
 -16   1   2        6.87        6.82      2.71 o 
 -15   1   2        0.32       -0.93      2.26 o 
 -14   1   2        0.65        0.36      2.06 o 
 -13   1   2       26.81       30.42      2.85 o 
 -12   1   2       11.75       12.69      2.02 o 
 -11   1   2       11.00       11.88      1.79 o 
 -10   1   2       14.57       12.13      1.28 o 
  -9   1   2        2.61        2.07      0.93 o 
  -8   1   2      116.81      106.50      3.04 o 
  -7   1   2       34.31       21.81      1.56 o 
  -6   1   2     1068.33     1162.32     19.79 o 
  -5   1   2       31.44       25.33      1.24 o 
  -4   1   2       84.55       81.66      1.77 o 
  -3   1   2      329.60      333.98      5.46 o 
  -2   1   2       54.18       61.52      1.66 o 
  -1   1   2      796.47      856.95     15.19 o 
   0   1   2       76.04       78.33      1.89 o 
   1   1   2       80.18       66.54      1.37 o 
   2   1   2       97.98       93.59      1.66 o 
   3   1   2      715.91      709.40      9.90 o 
   4   1   2      153.45      132.20      2.31 o 
   5   1   2       29.54       32.68      0.98 o 
   6   1   2       28.07       22.48      0.87 o 
   7   1   2        3.53        3.96      0.79 o 
   8   1   2       33.38       32.76      1.82 o 
   9   1   2        3.29        4.38      1.02 o 
  10   1   2        0.22       -0.06      1.10 o 
  11   1   2        1.43        1.11      1.44 o 
  12   1   2        1.76        1.81      1.65 o 
  13   1   2        0.51       -0.21      1.87 o 
  14   1   2        3.95        7.06      2.21 o 
 -16   2   2        5.80        6.99      2.53 o 
 -15   2   2        0.97        2.49      4.17 o 
 -14   2   2        5.80        7.39      2.02 o 
 -13   2   2       30.59       27.26      2.39 o 
 -12   2   2       17.11       13.48      1.64 o 
 -11   2   2      568.53      632.11     12.96 o 
 -10   2   2       11.83       11.12      1.88 o 
  -9   2   2      112.64      111.27      2.70 o 
  -8   2   2       80.14       83.24      2.13 o 
  -7   2   2      334.18      372.27      7.19 o 
  -6   2   2      268.15      293.25      5.16 o 
  -5   2   2        5.58        5.15      0.62 o 
  -4   2   2       62.64       58.58      2.40 o 
  -3   2   2      223.33      238.34      4.12 o 
  -2   2   2      169.67      181.13      5.14 o 
  -1   2   2        1.92        1.38      0.34 o 
   0   2   2       42.38       42.61      1.34 o 
   1   2   2       38.74       38.21      1.06 o 
   2   2   2      124.85      126.86      2.17 o 
   3   2   2      407.94      391.49      7.65 o 
   4   2   2        0.44        1.14      0.45 o 
   5   2   2       34.10       30.85      0.88 o 
   6   2   2      120.03      119.94      2.64 o 
   7   2   2      264.83      227.67     25.05 o 
   8   2   2        6.18        6.35      0.99 o 
   9   2   2        2.56        2.72      1.05 o 
  10   2   2        0.00       -0.57      1.11 o 
  11   2   2        1.21       -1.24      1.60 o 
  12   2   2       29.10       26.72      2.31 o 
  13   2   2        4.22        3.21      1.66 o 
  14   2   2        1.27        4.72      2.05 o 
 -15   3   2        0.43       -0.42      1.90 o 
 -14   3   2        2.15        1.89      1.65 o 
 -13   3   2       30.05       27.84      2.26 o 
 -12   3   2       32.21       32.71      2.12 o 
 -11   3   2       13.59       12.03      1.53 o 
 -10   3   2        8.12        9.62      1.55 o 
  -9   3   2        0.09        0.73      0.64 o 
  -8   3   2        6.62        6.69      0.69 o 
  -7   3   2        1.76        2.42      0.76 o 
  -6   3   2      662.12      699.98      9.95 o 
  -5   3   2        4.57        4.41      0.81 o 
  -4   3   2      256.29      280.63      4.33 o 
  -3   3   2      339.39      358.52      5.29 o 
  -2   3   2       29.48       20.84      1.01 o 
  -1   3   2      772.64      848.55     12.99 o 
   0   3   2       15.06       11.45      0.69 o 
   1   3   2      765.89      832.98     12.78 o 
   2   3   2     1694.04     1847.12     27.58 o 
   3   3   2      365.46      347.00      5.22 o 
   4   3   2      240.91      242.45      3.88 o 
   5   3   2       65.71       58.00      1.43 o 
   6   3   2       75.04       68.16      1.90 o 
   7   3   2       16.08       19.33      1.34 o 
   8   3   2      102.17       97.17      3.11 o 
   9   3   2       21.23       18.20      1.50 o 
  10   3   2        3.27        1.89      1.18 o 
  11   3   2        0.01       -0.02      1.41 o 
  12   3   2        0.21        1.18      1.63 o 
  13   3   2        3.04        4.23      1.81 o 
  14   3   2        6.53       11.03      2.35 o 
 -15   4   2        1.44        5.28      2.13 o 
 -14   4   2        1.33        2.40      1.75 o 
 -13   4   2       21.20       22.34      2.15 o 
 -12   4   2        0.00       -0.25      1.55 o 
 -11   4   2        2.84        3.41      1.06 o 
 -10   4   2        5.45        8.18      1.01 o 
  -9   4   2        9.08        9.42      0.98 o 
  -8   4   2       37.68       41.20      1.37 o 
  -7   4   2        0.14        0.07      0.69 o 
  -6   4   2      179.63      197.06      3.43 o 
  -5   4   2       21.81       21.03      0.91 o 
  -4   4   2       76.29       81.48      1.75 o 
  -3   4   2       21.05       16.89      0.75 o 
  -2   4   2      401.83      448.43      6.50 o 
  -1   4   2      859.24     1007.79     15.39 o 
   0   4   2        2.52        2.64      0.44 o 
   1   4   2      464.13      445.65      7.92 o 
   2   4   2      547.72      553.51      8.86 o 
   3   4   2     1117.21     1111.54     17.01 o 
   4   4   2        0.86        1.70      0.57 o 
   5   4   2      110.72       94.98      2.05 o 
   6   4   2        0.30        1.13      0.66 o 
   7   4   2        2.36        5.74      0.81 o 
   8   4   2        0.22        2.19      0.88 o 
   9   4   2        3.39        1.59      1.53 o 
  10   4   2        1.70        1.52      1.73 o 
  11   4   2        4.09        5.13      1.88 o 
  12   4   2        0.58        1.46      2.07 o 
  13   4   2        7.03        5.23      2.30 o 
 -14   5   2        5.47        5.70      2.23 o 
 -13   5   2        0.75        0.89      1.84 o 
 -12   5   2        0.04       -2.38      2.50 o 
 -11   5   2        1.84        1.44      1.30 o 
 -10   5   2        5.06        6.46      1.23 o 
  -9   5   2        0.93        0.30      0.82 o 
  -8   5   2      106.27      101.69      4.82 o 
  -7   5   2        0.12        0.60      0.66 o 
  -6   5   2       23.62       22.49      1.30 o 
  -5   5   2        0.07        1.03      0.61 o 
  -4   5   2        7.67        9.70      0.75 o 
  -3   5   2       12.11       16.50      0.82 o 
  -2   5   2       35.43       33.95      1.19 o 
  -1   5   2      255.55      293.45      5.98 o 
   0   5   2      154.86      155.36      3.63 o 
   1   5   2      414.92      404.84      7.86 o 
   2   5   2      342.92      338.62      7.57 o 
   3   5   2       22.60       22.53      1.58 o 
   4   5   2      152.23      146.15      3.18 o 
   5   5   2        2.06        3.93      0.86 o 
   6   5   2       36.77       30.22      1.68 o 
   7   5   2       51.28       40.70      1.98 o 
   8   5   2        0.30        3.44      1.42 o 
   9   5   2        0.08       -0.58      1.54 o 
  10   5   2        0.01       -0.54      1.83 o 
  11   5   2        0.13       -1.03      1.81 o 
  12   5   2        1.48        2.25      2.10 o 
  13   5   2        0.42       -2.79      2.27 o 
 -13   6   2        0.07        0.64      2.14 o 
 -12   6   2        0.10        0.90      1.95 o 
 -11   6   2        2.44        3.74      1.58 o 
 -10   6   2        1.43        1.75      1.32 o 
  -9   6   2        8.20       11.44      1.19 o 
  -8   6   2        5.43        7.20      1.08 o 
  -7   6   2        0.29        1.06      0.94 o 
  -6   6   2       17.42       16.50      1.28 o 
  -5   6   2        0.60        0.37      0.81 o 
  -4   6   2        0.09        1.57      0.86 o 
  -3   6   2        4.31        5.63      0.93 o 
  -2   6   2      136.32      151.36      6.78 o 
  -1   6   2      208.08      229.13      6.30 o 
   0   6   2        5.54        2.97      0.97 o 
   1   6   2      110.94      112.02      3.81 o 
   2   6   2      221.27      222.48     12.35 o 
   3   6   2      317.81      298.29      6.74 o 
   4   6   2       22.30       26.75      1.32 o 
   5   6   2        0.49        1.16      0.95 o 
   6   6   2       15.70       20.09      1.57 o 
   7   6   2        3.31        5.39      1.22 o 
   8   6   2        6.08       10.34      2.21 o 
   9   6   2        6.05        6.60      1.98 o 
  10   6   2        0.99        3.55      2.25 o 
  11   6   2        0.24        0.81      2.42 o 
  12   6   2        0.18        1.55      2.45 o 
 -12   7   2        2.50        1.65      3.78 o 
 -11   7   2       14.87       12.86      2.55 o 
 -10   7   2        6.75        7.00      2.26 o 
  -9   7   2        2.34        2.96      1.66 o 
  -8   7   2       50.22       51.78      3.07 o 
  -7   7   2        2.27        4.50      1.19 o 
  -6   7   2        0.28        1.67      1.21 o 
  -5   7   2        2.71        1.06      1.14 o 
  -4   7   2       56.11       57.46      2.33 o 
  -3   7   2       82.63       92.48      4.45 o 
  -2   7   2       16.94       19.38      2.07 o 
  -1   7   2       40.15       44.87      2.46 o 
   0   7   2       34.58       36.07      2.25 o 
   1   7   2       64.90       64.70      2.99 o 
   2   7   2       29.65       30.71      2.19 o 
   3   7   2        0.32        0.61      2.71 o 
   4   7   2      431.35      451.19     11.77 o 
   5   7   2        2.21        3.52      1.53 o 
   6   7   2        0.00        1.19      1.76 o 
   7   7   2        5.97        7.35      2.21 o 
   8   7   2        4.50        7.31      2.86 o 
   9   7   2        0.55        2.25      3.39 o 
  10   7   2        1.54       -0.24      3.19 o 
  11   7   2        3.06       -0.41      3.51 o 
 -11   8   2        0.50        7.45      2.66 o 
 -10   8   2        6.98       10.07      2.79 o 
  -9   8   2       11.06       12.56      2.93 o 
  -8   8   2        2.24        3.21      2.72 o 
  -7   8   2        8.96        8.88      2.52 o 
  -6   8   2        1.00        2.91      1.47 o 
  -5   8   2        0.05        2.16      1.40 o 
  -4   8   2        1.19        1.45      1.53 o 
  -3   8   2        0.41        2.16      1.42 o 
  -2   8   2       25.89       25.55      3.10 o 
  -1   8   2        3.66        3.79      1.64 o 
   0   8   2        0.03        0.46      1.42 o 
   1   8   2        5.35        9.54      1.83 o 
   2   8   2        3.90        2.07      1.82 o 
   3   8   2       52.60       46.30      2.87 o 
   4   8   2       36.25       45.82      4.14 o 
   5   8   2       39.95       36.84      3.26 o 
   6   8   2        2.77        3.76      2.46 o 
   7   8   2        5.70       10.23      2.62 o 
   8   8   2        3.13        4.65      3.90 o 
   9   8   2        1.10        2.70      3.43 o 
  -9   9   2        1.74       10.74      3.80 o 
  -8   9   2        2.77        4.52      2.26 o 
  -7   9   2        0.00        2.94      2.14 o 
  -6   9   2        0.15        1.88      3.18 o 
  -5   9   2        0.37       -0.69      1.73 o 
  -4   9   2        3.16        3.78      2.07 o 
  -3   9   2        7.28        6.33      1.99 o 
  -2   9   2        6.74        0.75      1.88 o 
  -1   9   2        7.26        5.50      2.06 o 
   0   9   2        2.28        2.60      2.00 o 
   1   9   2        5.30        3.87      2.82 o 
   2   9   2       40.27       40.00      3.27 o 
   3   9   2        3.58        3.15      1.75 o 
   4   9   2       44.31       40.81      3.76 o 
   5   9   2        0.10       -1.47      2.43 o 
   6   9   2        0.00       -0.30      2.61 o 
   7   9   2        0.05       -2.61      2.62 o 
  -6  10   2        0.01        0.25      2.28 o 
  -5  10   2        3.17        4.02      2.23 o 
  -4  10   2        1.11        1.37      2.39 o 
  -3  10   2        2.60        1.46      2.32 o 
  -2  10   2        0.27        2.14      2.36 o 
  -1  10   2        2.06       -1.22      2.31 o 
   0  10   2        1.87       -0.42      2.00 o 
   1  10   2        2.77        6.97      2.50 o 
   2  10   2        2.63        0.78      2.97 o 
   3  10   2        9.73        7.00      2.19 o 
   4  10   2        4.62        4.38      2.66 o 
   5  10   2        4.49       11.24      2.89 o 
 -16   1   3        0.26       -2.53      2.30 o 
 -15   1   3        9.13       10.50      2.70 o 
 -14   1   3        0.37        2.00      2.20 o 
 -13   1   3       35.58       32.44      2.98 o 
 -12   1   3       74.22       76.08      3.98 o 
 -11   1   3       39.36       38.33      2.58 o 
 -10   1   3      420.78      442.68     11.76 o 
  -9   1   3       65.23       67.02      3.08 o 
  -8   1   3       33.33       44.77      2.35 o 
  -7   1   3       23.71       32.44      2.61 o 
  -6   1   3        1.16       -0.34      0.82 o 
  -5   1   3     3109.34     3641.98     84.06 o 
  -4   1   3      358.81      416.42      8.09 o 
  -3   1   3      121.79      123.36      2.33 o 
  -2   1   3       48.35       38.73      1.73 o 
  -1   1   3        1.54        0.59      0.62 o 
   0   1   3     1111.65     1096.30     17.08 o 
   1   1   3        3.53        2.38      0.40 o 
   2   1   3      516.57      535.57      7.65 o 
   3   1   3       79.36       76.62      1.59 o 
   4   1   3       26.74       26.30      0.89 o 
   5   1   3       78.07       77.25      1.70 o 
   6   1   3       16.23       15.76      1.44 o 
   7   1   3        8.99        8.91      0.98 o 
   8   1   3       74.30       75.80      3.02 o 
   9   1   3        3.97        7.21      1.08 o 
  10   1   3        6.54        7.10      1.67 o 
  11   1   3        0.29       -0.92      1.69 o 
  12   1   3        2.04        2.58      1.92 o 
  13   1   3        4.50        4.53      2.07 o 
 -16   2   3        0.28       -1.66      2.21 o 
 -15   2   3        0.40       -0.64      1.75 o 
 -14   2   3        4.45        7.28      2.07 o 
 -13   2   3       14.76       17.91      2.32 o 
 -12   2   3        8.69        9.37      1.96 o 
 -11   2   3        3.06        4.69      1.19 o 
 -10   2   3      833.65      922.18     17.85 o 
  -9   2   3       35.06       28.02      1.31 o 
  -8   2   3       18.06       21.48      1.09 o 
  -7   2   3        3.13        3.23      0.64 o 
  -6   2   3      116.34      123.07      2.68 o 
  -5   2   3       53.04       54.21      2.06 o 
  -4   2   3       21.64       22.72      0.96 o 
  -3   2   3      110.83      120.31      2.19 o 
  -2   2   3       90.26       90.00      2.07 o 
  -1   2   3       63.84       58.30      1.81 o 
   0   2   3     1491.14     1748.56     30.72 o 
   1   2   3       23.95       25.72      1.25 o 
   2   2   3      167.88      144.60      2.93 o 
   3   2   3      172.52      167.27      2.84 o 
   4   2   3       49.15       41.85      1.29 o 
   5   2   3        0.66        0.48      0.57 o 
   6   2   3        1.29        0.75      0.71 o 
   7   2   3       80.70       77.51      5.09 o 
   8   2   3       15.35       15.71      1.44 o 
   9   2   3       15.50       13.96      1.55 o 
  10   2   3        4.12        5.09      1.68 o 
  11   2   3        3.61        1.54      1.70 o 
  12   2   3        2.51        0.21      3.01 o 
  13   2   3        3.58        5.80      2.15 o 
 -15   3   3       10.14       11.21      2.66 o 
 -14   3   3        1.46        1.40      1.78 o 
 -13   3   3        6.51        6.94      1.79 o 
 -12   3   3        3.58        2.53      1.09 o 
 -11   3   3       11.96       11.51      1.50 o 
 -10   3   3      311.54      333.81      6.33 o 
  -9   3   3       59.82       54.28      1.86 o 
  -8   3   3       59.46       63.05      1.90 o 
  -7   3   3      377.12      387.44      6.78 o 
  -6   3   3       24.42       25.26      1.14 o 
  -5   3   3       50.69       48.65      1.46 o 
  -4   3   3        0.94        1.06      0.62 o 
  -3   3   3       20.53       21.25      0.86 o 
  -2   3   3        4.91        5.23      0.57 o 
  -1   3   3       11.16       12.33      0.71 o 
   0   3   3      761.19      941.98     14.55 o 
   1   3   3        8.45        9.90      0.78 o 
   2   3   3       83.16       69.78      1.78 o 
   3   3   3        0.23        1.01      0.52 o 
   4   3   3      247.93      243.13      3.99 o 
   5   3   3      218.12      197.32      3.98 o 
   6   3   3       43.37       44.08      2.35 o 
   7   3   3        1.15        1.58      0.83 o 
   8   3   3        0.16       -0.75      0.99 o 
   9   3   3       13.52       14.38      1.65 o 
  10   3   3        0.10        1.43      2.05 o 
  11   3   3        0.06       -0.34      2.02 o 
  12   3   3        0.05        1.24      1.80 o 
  13   3   3        0.99        0.35      1.89 o 
 -15   4   3        3.41        8.62      2.08 o 
 -14   4   3        0.82        1.58      1.79 o 
 -13   4   3        9.47       10.66      2.42 o 
 -12   4   3        1.81        3.72      1.26 o 
 -11   4   3        0.65        0.57      1.10 o 
 -10   4   3      205.64      213.39      4.03 o 
  -9   4   3       47.87       45.73      1.81 o 
  -8   4   3       47.34       49.58      3.57 o 
  -7   4   3        2.20        2.75      0.94 o 
  -6   4   3      123.34      119.35      2.76 o 
  -5   4   3       42.96       40.95      1.36 o 
  -4   4   3       12.51       14.28      0.80 o 
  -3   4   3        6.40        6.91      0.62 o 
  -2   4   3        4.83        5.53      0.67 o 
  -1   4   3       33.86       34.44      1.07 o 
   0   4   3      705.62      799.90     14.42 o 
   1   4   3        7.37        8.39      0.77 o 
   2   4   3        0.66        0.28      0.62 o 
   3   4   3       32.41       26.70      1.18 o 
   4   4   3       34.98       37.06      1.23 o 
   5   4   3      135.93      132.05      3.05 o 
   6   4   3        9.09        9.70      0.94 o 
   7   4   3      114.38      118.76      3.72 o 
   8   4   3       25.56       25.93      3.10 o 
   9   4   3        1.46       -0.23      1.66 o 
  10   4   3        3.34        2.86      1.87 o 
  11   4   3        0.42        1.76      2.18 o 
  12   4   3        0.00       -1.23      2.29 o 
 -14   5   3       13.05       11.97      2.69 o 
 -13   5   3        5.49        7.90      3.01 o 
 -12   5   3        0.12        0.50      1.43 o 
 -11   5   3        6.97       11.71      1.68 o 
 -10   5   3       58.93       55.71      2.03 o 
  -9   5   3       63.99       57.46      1.80 o 
  -8   5   3       15.18       13.82      1.02 o 
  -7   5   3      100.38       93.43      2.46 o 
  -6   5   3        0.47        0.67      0.70 o 
  -5   5   3        6.41        7.39      0.81 o 
  -4   5   3      107.10      106.62      2.24 o 
  -3   5   3      213.85      207.82      5.47 o 
  -2   5   3       94.67       95.93      2.08 o 
  -1   5   3       32.69       33.75      1.52 o 
   0   5   3       49.69       49.21      1.85 o 
   1   5   3       10.10       15.41      1.53 o 
   2   5   3       46.15       43.26      1.70 o 
   3   5   3       32.53       31.51      1.33 o 
   4   5   3      147.02      129.95      3.97 o 
   5   5   3      601.38      587.99     13.79 o 
   6   5   3       15.02       15.67      1.93 o 
   7   5   3       17.71       16.84      2.04 o 
   8   5   3        0.18        2.42      1.66 o 
   9   5   3       22.87       26.80      2.79 o 
  10   5   3        0.39        2.54      2.39 o 
  11   5   3        0.12        1.90      2.39 o 
  12   5   3        0.21        1.38      2.61 o 
 -13   6   3        4.83        8.75      2.45 o 
 -12   6   3       18.05       18.99      2.13 o 
 -11   6   3        8.00       10.65      1.74 o 
 -10   6   3        0.36        2.51      1.27 o 
  -9   6   3       23.14       26.25      1.75 o 
  -8   6   3       25.06       22.01      1.63 o 
  -7   6   3       18.81       19.40      1.53 o 
  -6   6   3        0.76        2.37      2.76 o 
  -5   6   3        2.20        4.23      3.29 o 
  -4   6   3        0.52       -0.85      2.01 o 
  -3   6   3        0.75        0.00      0.94 o 
  -2   6   3        1.29        1.64      1.07 o 
  -1   6   3       12.07       17.85      3.16 o 
   0   6   3       14.13       13.83      1.48 o 
   1   6   3        4.80        7.53      1.06 o 
   2   6   3      340.73      329.30     10.82 o 
   3   6   3       52.22       54.03      1.94 o 
   4   6   3       47.36       46.80      2.26 o 
   5   6   3      211.30      214.72      5.44 o 
   6   6   3        4.37        4.77      1.27 o 
   7   6   3        9.12        9.39      1.92 o 
   8   6   3        0.56        0.64      3.64 o 
   9   6   3        0.64        3.24      3.22 o 
  10   6   3        4.35        9.25      2.60 o 
  11   6   3        0.74        0.76      2.55 o 
 -12   7   3        6.88       14.17      3.92 o 
 -11   7   3        3.27        3.92      3.23 o 
 -10   7   3        6.84        3.99      2.35 o 
  -9   7   3       22.62       26.64      5.84 o 
  -8   7   3        2.27        1.09      1.71 o 
  -7   7   3        4.32        5.10      1.80 o 
  -6   7   3       10.47        9.67      1.77 o 
  -5   7   3        0.01        0.88      1.47 o 
  -4   7   3        1.46        1.06      1.45 o 
  -3   7   3        0.46        0.97      2.47 o 
  -2   7   3        0.52        1.51      1.30 o 
  -1   7   3       10.15       10.99      2.67 o 
   0   7   3        0.30        0.25      1.17 o 
   1   7   3       20.16       15.72      1.70 o 
   2   7   3       18.52       18.59      1.89 o 
   3   7   3        1.97        2.20      1.21 o 
   4   7   3      106.52       74.76      3.79 o 
   5   7   3       51.26       44.93      3.14 o 
   6   7   3        0.00       -2.92      2.40 o 
   7   7   3        1.21        2.72      2.90 o 
   8   7   3        2.36        3.76      3.33 o 
   9   7   3        6.68        6.76      3.61 o 
  10   7   3        2.52        3.43      4.08 o 
 -11   8   3        1.19        7.13      4.21 o 
 -10   8   3        4.53        4.25      3.72 o 
  -9   8   3       27.18       24.76      2.86 o 
  -8   8   3       13.37       11.51      2.29 o 
  -7   8   3        0.22        2.16      2.24 o 
  -6   8   3        1.61        2.77      1.84 o 
  -5   8   3        0.87       -0.85      2.13 o 
  -4   8   3        5.08        4.69      1.74 o 
  -3   8   3        0.01       -1.61      1.56 o 
  -2   8   3        1.99        1.33      1.91 o 
  -1   8   3       29.89       28.60      2.48 o 
   0   8   3        2.97        4.94      1.78 o 
   1   8   3        0.03       -1.91      1.73 o 
   2   8   3       88.35       85.37      7.06 o 
   3   8   3       43.94       41.97      3.70 o 
   4   8   3       21.21       21.53      2.89 o 
   5   8   3       29.14       30.46      3.06 o 
   6   8   3        2.22        1.64      2.37 o 
   7   8   3        1.25        1.18      3.23 o 
   8   8   3        2.03        1.16      3.68 o 
  -9   9   3        9.52        6.86      2.47 o 
  -8   9   3       11.63       15.76      2.65 o 
  -7   9   3       30.54       30.71      2.94 o 
  -6   9   3        9.10        8.72      2.23 o 
  -5   9   3        2.66       -0.72      2.00 o 
  -4   9   3        8.64       11.25      2.29 o 
  -3   9   3        7.42        7.81      2.10 o 
  -2   9   3        6.49        7.80      1.97 o 
  -1   9   3        2.30        0.10      2.51 o 
   0   9   3        0.05        2.17      1.96 o 
   1   9   3        0.07        1.27      2.01 o 
   2   9   3       12.92       13.97      3.72 o 
   3   9   3        0.07        4.59      2.42 o 
   4   9   3       15.94       13.09      2.83 o 
   5   9   3        1.24        2.06      2.74 o 
   6   9   3        4.43        4.67      2.77 o 
  -6  10   3        0.06        1.05      2.28 o 
  -5  10   3        0.03       -2.55      2.21 o 
  -4  10   3        1.26        1.86      2.09 o 
  -3  10   3        2.95        5.20      2.18 o 
  -2  10   3        0.06       -1.20      2.09 o 
  -1  10   3        7.01        6.08      3.19 o 
   0  10   3        2.63        6.39      2.36 o 
   1  10   3        0.54       -2.95      1.97 o 
   2  10   3        0.04       -1.14      4.29 o 
   3  10   3        8.39        5.93      2.65 o 
 -16   0   4        3.12        3.21      3.67 o 
 -15   0   4        3.20        5.68      3.61 o 
 -14   0   4        2.80        1.59      3.25 o 
 -13   0   4       15.91       16.95      3.68 o 
 -12   0   4        0.26       -0.45      2.41 o 
 -11   0   4       16.79       10.04      2.61 o 
 -10   0   4        2.73        3.78      1.86 o 
  -9   0   4      131.01      124.66      6.53 o 
  -8   0   4        1.51        1.49      1.74 o 
  -7   0   4      204.92      207.85      8.84 o 
  -6   0   4       12.44       13.92      1.92 o 
  -5   0   4      104.34       95.28      4.92 o 
  -4   0   4      903.95     1113.75     25.30 o 
  -3   0   4       74.37       71.59      7.29 o 
  -2   0   4       86.62      109.67      5.31 o 
  -1   0   4        0.34        2.39      1.25 o 
   0   0   4      305.94      307.86      7.59 o 
   1   0   4     2446.45     2657.35     57.47 o 
   2   0   4      207.57      188.83     13.26 o 
   3   0   4       24.87       25.76      1.54 o 
   4   0   4      240.49      228.39      6.25 o 
   5   0   4       36.50       34.71      1.93 o 
   6   0   4       73.90       62.45      2.82 o 
   7   0   4        0.62        0.34      1.38 o 
   8   0   4      112.05      127.41      4.83 o 
   9   0   4       12.82        9.51      2.91 o 
  10   0   4        0.05        0.32      2.05 o 
  11   0   4        0.00        1.33      3.07 o 
  12   0   4        0.87       -1.52      2.52 o 
 -16   1   4        0.21        0.98      2.28 o 
 -15   1   4        0.03       -0.34      2.29 o 
 -14   1   4        8.57        9.82      2.42 o 
 -13   1   4        0.07       -0.76      2.95 o 
 -12   1   4       55.14       54.19      3.40 o 
 -11   1   4        2.72        3.26      1.51 o 
 -10   1   4        0.15        0.83      1.12 o 
  -9   1   4       18.87       21.63      1.86 o 
  -8   1   4       42.10       45.77      5.74 o 
  -7   1   4       18.15       15.38      1.65 o 
  -6   1   4        4.11        3.97      0.77 o 
  -5   1   4        6.97        6.23      0.69 o 
  -4   1   4      105.27      129.57      2.61 o 
  -3   1   4      269.11      299.08      6.20 o 
  -2   1   4        2.43        1.96      0.63 o 
  -1   1   4        7.46        5.28      0.53 o 
   0   1   4       63.35       65.94      1.57 o 
   1   1   4       77.54       87.45      1.76 o 
   2   1   4        2.86        3.63      0.56 o 
   3   1   4       44.85       44.74      1.65 o 
   4   1   4        4.97        5.20      0.62 o 
   5   1   4        4.92        6.25      0.86 o 
   6   1   4       83.99       86.81      3.29 o 
   7   1   4       22.92       19.73      2.29 o 
   8   1   4        2.58       -0.33      0.96 o 
   9   1   4       13.15       15.50      1.52 o 
  10   1   4        0.62       -1.30      1.43 o 
  11   1   4        0.47       -2.97      1.98 o 
  12   1   4        0.28       -0.44      2.23 o 
 -16   2   4        0.09       -0.71      2.22 o 
 -15   2   4        0.22        0.65      2.25 o 
 -14   2   4        1.13        1.17      2.11 o 
 -13   2   4        1.90       -0.01      1.93 o 
 -12   2   4        0.03        0.85      1.76 o 
 -11   2   4        5.36        5.73      1.68 o 
 -10   2   4        1.73        1.39      1.20 o 
  -9   2   4       14.07       13.74      1.31 o 
  -8   2   4       45.36       46.26      2.01 o 
  -7   2   4       13.78       14.92      1.13 o 
  -6   2   4       37.89       39.68      1.68 o 
  -5   2   4      204.92      199.42      4.61 o 
  -4   2   4      782.94      894.77     14.35 o 
  -3   2   4        0.33        0.78      0.55 o 
  -2   2   4       63.59       61.62      2.01 o 
  -1   2   4        2.08        1.70      0.68 o 
   0   2   4      105.91      123.60      3.15 o 
   1   2   4      810.67      903.09     16.56 o 
   2   2   4       63.47       65.73      1.83 o 
   3   2   4       35.78       36.47      1.34 o 
   4   2   4        5.28        4.53      1.06 o 
   5   2   4        0.05        1.18      0.81 o 
   6   2   4      211.38      219.59      5.48 o 
   7   2   4       10.69       10.77      1.38 o 
   8   2   4       30.61       23.79      2.04 o 
   9   2   4        2.60        3.08      1.55 o 
  10   2   4        1.60        2.99      1.73 o 
  11   2   4        0.13       -0.48      1.78 o 
  12   2   4        0.32        0.48      2.07 o 
 -15   3   4        0.67       -0.10      2.21 o 
 -14   3   4       10.08       14.92      3.66 o 
 -13   3   4        1.26       -1.80      2.02 o 
 -12   3   4       99.14       97.20      4.59 o 
 -11   3   4        1.82        3.65      1.23 o 
 -10   3   4       57.55       63.71      2.64 o 
  -9   3   4      211.51      218.20      4.54 o 
  -8   3   4       14.44       16.55      1.16 o 
  -7   3   4       26.53       24.95      1.26 o 
  -6   3   4        2.56        1.65      0.73 o 
  -5   3   4       10.73       10.62      0.84 o 
  -4   3   4       64.14       64.23      1.87 o 
  -3   3   4      489.10      501.88      9.80 o 
  -2   3   4      133.98      135.96      2.96 o 
  -1   3   4       35.27       32.27      1.46 o 
   0   3   4        7.17        8.64      0.87 o 
   1   3   4        1.76        2.85      0.80 o 
   2   3   4       61.72       63.22      1.61 o 
   3   3   4       74.14       72.59      2.06 o 
   4   3   4       30.44       29.04      1.39 o 
   5   3   4       46.32       46.52      2.10 o 
   6   3   4      298.92      329.65      9.39 o 
   7   3   4       20.75       23.13      3.20 o 
   8   3   4        0.71        0.45      1.46 o 
   9   3   4       17.10       18.96      2.05 o 
  10   3   4        0.21        0.14      1.84 o 
  11   3   4        0.11       -0.67      1.98 o 
  12   3   4        0.11        1.33      2.21 o 
 -15   4   4        0.66        1.40      2.41 o 
 -14   4   4        0.42       -1.99      2.21 o 
 -13   4   4       17.29       16.53      1.88 o 
 -12   4   4       16.45       18.07      1.68 o 
 -11   4   4        7.82        7.60      1.12 o 
 -10   4   4       21.01       23.23      1.28 o 
  -9   4   4      297.40      315.73      6.31 o 
  -8   4   4      412.78      430.70     13.79 o 
  -7   4   4       11.38       16.69      1.75 o 
  -6   4   4      136.99      125.44      3.40 o 
  -5   4   4        0.08        1.41      0.82 o 
  -4   4   4       28.73       33.92      1.65 o 
  -3   4   4       18.80       22.09      1.50 o 
  -2   4   4        8.00        7.67      0.69 o 
  -1   4   4        0.44        1.47      0.65 o 
   0   4   4        6.42        7.67      0.79 o 
   1   4   4       23.74       22.74      1.10 o 
   2   4   4       56.09       60.00      1.78 o 
   3   4   4      165.30      168.59      3.20 o 
   4   4   4        5.67        5.09      1.42 o 
   5   4   4        1.09        1.54      1.04 o 
   6   4   4      266.84      270.27      6.62 o 
   7   4   4       34.71       33.48      2.70 o 
   8   4   4       11.27       13.01      2.31 o 
   9   4   4        0.00       -2.66      2.05 o 
  10   4   4        1.56        0.77      2.30 o 
  11   4   4        5.22        7.02      5.59 o 
 -14   5   4        4.47        2.31      3.04 o 
 -13   5   4        0.01       -0.60      2.08 o 
 -12   5   4       15.98       14.37      2.39 o 
 -11   5   4       19.06       16.18      1.83 o 
 -10   5   4       76.66       81.28      2.58 o 
  -9   5   4       93.06      100.62      3.04 o 
  -8   5   4        0.00       -0.46      1.93 o 
  -7   5   4      103.10      104.76      5.32 o 
  -6   5   4       23.56       25.18      1.36 o 
  -5   5   4       11.23       12.85      1.50 o 
  -4   5   4       25.44       25.97      1.47 o 
  -3   5   4        2.69        2.17      0.91 o 
  -2   5   4        5.56        8.83      1.60 o 
  -1   5   4        4.17        2.12      0.85 o 
   0   5   4        0.00       -0.23      0.67 o 
   1   5   4       32.02       36.08      1.62 o 
   2   5   4       17.10       14.54      1.15 o 
   3   5   4       10.32        8.94      1.29 o 
   4   5   4       48.14       42.89      2.11 o 
   5   5   4       12.19       13.74      1.43 o 
   6   5   4       37.82       39.77      2.79 o 
   7   5   4        0.08       -0.60      1.77 o 
   8   5   4        4.02        3.47      2.04 o 
   9   5   4        0.65        0.16      2.11 o 
  10   5   4        0.41        3.46      3.52 o 
  11   5   4        1.94        3.79      5.35 o 
 -13   6   4        9.10       14.28      2.74 o 
 -12   6   4       11.90       14.50      3.45 o 
 -11   6   4        3.70        3.16      2.28 o 
 -10   6   4        4.26        4.23      1.98 o 
  -9   6   4       81.72       74.43      3.67 o 
  -8   6   4      248.52      254.05      7.42 o 
  -7   6   4       29.86       24.85      5.09 o 
  -6   6   4        3.26        1.67      1.32 o 
  -5   6   4       21.89       25.70      1.96 o 
  -4   6   4        0.00       -0.09      1.23 o 
  -3   6   4       32.66       32.98      2.18 o 
  -2   6   4       12.13       13.27      2.14 o 
  -1   6   4       10.85        9.64      1.70 o 
   0   6   4        0.67        1.49      1.49 o 
   1   6   4       15.37       15.62      1.37 o 
   2   6   4        5.43        6.31      1.82 o 
   3   6   4       10.49       11.74      1.39 o 
   4   6   4        1.64        3.17      1.24 o 
   5   6   4       16.34        8.86      1.54 o 
   6   6   4       32.98       33.05      8.79 o 
   7   6   4       17.06       13.97      2.48 o 
   8   6   4       10.24       10.37      2.60 o 
   9   6   4        1.25        2.85      2.51 o 
  10   6   4        2.70        1.55      2.89 o 
 -12   7   4        1.93        2.67      3.74 o 
 -11   7   4       15.62       17.17      3.65 o 
 -10   7   4       15.07       19.61      2.59 o 
  -9   7   4       18.52       17.56      2.42 o 
  -8   7   4        0.78        0.20      1.66 o 
  -7   7   4      186.57      185.39      6.37 o 
  -6   7   4       34.14       29.77      2.56 o 
  -5   7   4        3.43        5.65      1.79 o 
  -4   7   4        1.56        3.64      1.62 o 
  -3   7   4       42.88       43.15      6.20 o 
  -2   7   4       15.14       18.56      2.16 o 
  -1   7   4       13.64       13.93      1.91 o 
   0   7   4       13.10       11.55      1.84 o 
   1   7   4        0.95        3.77      1.66 o 
   2   7   4        2.87        1.98      1.59 o 
   3   7   4       23.39       21.76      4.12 o 
   4   7   4        2.42        1.31      2.12 o 
   5   7   4       11.62        9.51      2.23 o 
   6   7   4        1.70       -0.41      3.51 o 
   7   7   4        1.78        1.08      3.49 o 
   8   7   4        8.11        9.51      3.74 o 
 -10   8   4        0.27       -1.27      2.25 o 
  -9   8   4        1.26       -0.99      2.55 o 
  -8   8   4       22.22       15.75      2.48 o 
  -7   8   4       19.16       19.85      2.49 o 
  -6   8   4       32.99       35.82      2.91 o 
  -5   8   4        3.83        4.15      1.85 o 
  -4   8   4        8.82        7.38      2.03 o 
  -3   8   4        6.18        9.22      2.00 o 
  -2   8   4        3.37        3.92      1.84 o 
  -1   8   4        0.29       -1.11      1.82 o 
   0   8   4        0.65       -1.21      1.76 o 
   1   8   4        1.66        5.26      1.96 o 
   2   8   4        0.04       -2.02      2.03 o 
   3   8   4       36.08       30.96      5.28 o 
   4   8   4        0.64       -1.54      2.29 o 
   5   8   4        7.04        2.50      4.79 o 
   6   8   4        0.01       -0.53      3.45 o 
   7   8   4        0.91        2.55      4.14 o 
  -8   9   4        1.81        0.58      2.23 o 
  -7   9   4       29.09       34.09      4.17 o 
  -6   9   4        2.02        1.15      2.21 o 
  -5   9   4        0.47        0.27      1.95 o 
  -4   9   4        0.18        2.94      1.97 o 
  -3   9   4        3.67        3.67      2.07 o 
  -2   9   4        5.32        3.29      2.28 o 
  -1   9   4        0.02        1.55      2.00 o 
   0   9   4        2.06        0.07      2.14 o 
   1   9   4        0.09        1.69      2.40 o 
   2   9   4        0.34        6.00      3.49 o 
   3   9   4        6.85        4.60      3.77 o 
   4   9   4        0.01       -1.16      2.85 o 
   5   9   4       10.32        8.16      2.87 o 
  -4  10   4        0.15        0.16      2.34 o 
  -3  10   4        4.09        6.13      3.66 o 
  -2  10   4        1.20        2.69      2.41 o 
  -1  10   4        0.26       -0.34      2.27 o 
   0  10   4        1.91       -1.61      2.36 o 
 -16   1   5       28.90       45.21      5.98 o 
 -15   1   5        4.01        7.42      2.58 o 
 -14   1   5        1.01        2.78      2.14 o 
 -13   1   5        3.31        3.25      1.88 o 
 -12   1   5        0.09       -1.37      1.49 o 
 -11   1   5      150.80      141.59      5.59 o 
 -10   1   5        2.25        0.85      1.43 o 
  -9   1   5       23.62       21.65      2.01 o 
  -8   1   5       47.52       40.57      2.46 o 
  -7   1   5       26.65       23.64      2.02 o 
  -6   1   5      126.05      111.74     13.64 o 
  -5   1   5        1.88        2.71      0.81 o 
  -4   1   5       15.95       17.29      0.95 o 
  -3   1   5      275.96      276.65      5.27 o 
  -2   1   5       89.45       74.63      2.42 o 
  -1   1   5       15.60       16.36      2.37 o 
   0   1   5        6.99        6.43      1.01 o 
   1   1   5       63.71       60.82      1.80 o 
   2   1   5       84.05       88.45      2.24 o 
   3   1   5      202.36      195.26      4.01 o 
   4   1   5        5.01        5.62      1.02 o 
   5   1   5       45.75       48.16      2.22 o 
   6   1   5       98.74       97.94      3.35 o 
   7   1   5      220.44      265.73      6.85 o 
   8   1   5       90.50       96.63      3.77 o 
   9   1   5        7.95        8.09      2.00 o 
  10   1   5        0.10       -1.26      2.04 o 
  11   1   5        0.30       -3.05      2.03 o 
 -15   2   5        1.45        0.81      2.28 o 
 -14   2   5        3.68        6.70      2.31 o 
 -13   2   5        3.65        6.29      2.18 o 
 -12   2   5       12.82       12.59      2.25 o 
 -11   2   5      109.07       79.66      4.93 o 
 -10   2   5        1.02        1.66      1.44 o 
  -9   2   5        5.44        7.93      1.19 o 
  -8   2   5        0.34        2.29      0.96 o 
  -7   2   5      122.43      108.36      3.27 o 
  -6   2   5      108.91      110.29      3.26 o 
  -5   2   5       18.20       14.34      1.83 o 
  -4   2   5       46.68       40.50      1.62 o 
  -3   2   5      105.09      108.64      2.71 o 
  -2   2   5       12.63       10.74      1.30 o 
  -1   2   5       23.39       19.63      1.26 o 
   0   2   5        9.09       10.14      1.04 o 
   1   2   5      171.04      169.86      3.61 o 
   2   2   5      218.21      223.64      4.45 o 
   3   2   5        0.20        0.38      0.68 o 
   4   2   5        0.05       -1.35      0.90 o 
   5   2   5        5.44        6.46      1.18 o 
   6   2   5       15.03       14.68      1.68 o 
   7   2   5       15.58       15.40      2.08 o 
   8   2   5       10.30       12.23      1.88 o 
   9   2   5       23.20       29.26      2.50 o 
  10   2   5       11.91        8.56      2.21 o 
  11   2   5        1.32        5.01      2.31 o 
 -15   3   5        2.25        5.51      2.68 o 
 -14   3   5        1.16        1.73      2.16 o 
 -13   3   5        2.98        2.09      2.06 o 
 -12   3   5        0.07        1.52      2.03 o 
 -11   3   5       26.19       20.76      1.93 o 
 -10   3   5        2.76        0.47      1.20 o 
  -9   3   5       23.11       23.82      3.15 o 
  -8   3   5        0.09        2.67      1.37 o 
  -7   3   5      218.31      229.42      5.53 o 
  -6   3   5      167.39      159.90      4.21 o 
  -5   3   5       24.93       22.93      1.28 o 
  -4   3   5        4.65        4.93      1.02 o 
  -3   3   5       10.65       11.58      0.96 o 
  -2   3   5      171.89      184.59      3.91 o 
  -1   3   5        1.80        2.81      1.67 o 
   0   3   5        3.02        4.35      0.90 o 
   1   3   5        0.00        0.33      0.81 o 
   2   3   5        0.42        0.59      0.81 o 
   3   3   5       66.69       59.17      1.99 o 
   4   3   5       54.53       57.98      2.84 o 
   5   3   5        6.03        8.26      1.85 o 
   6   3   5        0.62        1.30      1.19 o 
   7   3   5       65.79       69.62      3.92 o 
   8   3   5       20.87       22.08      2.31 o 
   9   3   5        0.08       -2.40      1.83 o 
  10   3   5        0.37        0.21      2.07 o 
  11   3   5        0.00        0.39      2.26 o 
 -14   4   5        0.19       -0.10      1.96 o 
 -13   4   5        0.08        0.44      1.78 o 
 -12   4   5        0.46       -0.96      1.63 o 
 -11   4   5      103.90      103.85      3.73 o 
 -10   4   5        5.67        7.38      1.49 o 
  -9   4   5        8.41        7.66      1.71 o 
  -8   4   5       16.96       17.28      1.45 o 
  -7   4   5        5.40        4.42      2.17 o 
  -6   4   5      285.69      275.42      6.29 o 
  -5   4   5        1.53       -0.17      0.86 o 
  -4   4   5      171.68      164.14      5.55 o 
  -3   4   5      132.00      143.63      3.84 o 
  -2   4   5        6.93        7.49      0.98 o 
  -1   4   5       39.46       36.88      1.46 o 
   0   4   5        5.39        7.14      1.37 o 
   1   4   5       13.24       14.55      1.06 o 
   2   4   5       72.03       72.92      1.96 o 
   3   4   5        4.21        5.23      1.03 o 
   4   4   5        0.04        0.21      1.26 o 
   5   4   5        5.74        4.50      1.40 o 
   6   4   5        2.74        5.55      1.89 o 
   7   4   5        0.04        0.46      1.77 o 
   8   4   5        1.89        1.47      2.10 o 
   9   4   5        3.79        6.43      2.55 o 
  10   4   5        8.85        9.10      3.00 o 
 -14   5   5        6.26        9.59      4.08 o 
 -13   5   5        9.35       11.08      2.55 o 
 -12   5   5        0.46        0.83      1.69 o 
 -11   5   5        0.00        1.01      1.42 o 
 -10   5   5        4.45        5.47      1.45 o 
  -9   5   5        0.82        1.28      1.12 o 
  -8   5   5       24.92       27.68      2.12 o 
  -7   5   5      120.91      125.50      3.26 o 
  -6   5   5      548.08      573.81      9.91 o 
  -5   5   5        1.00        2.80      1.62 o 
  -4   5   5       15.72       16.35      2.45 o 
  -3   5   5        1.83        1.64      1.34 o 
  -2   5   5      192.97      188.06      5.57 o 
  -1   5   5        6.09        6.54      1.04 o 
   0   5   5        8.25        8.49      1.35 o 
   1   5   5        4.25        5.66      1.11 o 
   2   5   5        5.76        6.28      1.67 o 
   3   5   5        0.06        0.92      1.69 o 
   4   5   5       24.26       22.30      1.86 o 
   5   5   5        9.69       14.97      2.26 o 
   6   5   5       11.73       15.78      4.62 o 
   7   5   5        4.70        4.01      2.27 o 
   8   5   5        1.54        3.37      2.36 o 
   9   5   5        0.09       -3.68      3.27 o 
 -13   6   5        0.45        0.00      3.25 o 
 -12   6   5        3.90        6.15      2.48 o 
 -11   6   5        0.14        1.23      2.25 o 
 -10   6   5        0.17        2.42      1.93 o 
  -9   6   5       89.58       93.22      4.14 o 
  -8   6   5       90.90       80.65      3.82 o 
  -7   6   5       41.14       42.00      2.83 o 
  -6   6   5      174.06      164.05      5.50 o 
  -5   6   5       40.56       37.13      2.55 o 
  -4   6   5       31.50       29.09      2.40 o 
  -3   6   5        1.01        0.04      1.07 o 
  -2   6   5        0.03        1.56      1.11 o 
  -1   6   5       14.92       16.53      1.56 o 
   0   6   5        1.44        0.57      1.04 o 
   1   6   5        2.47        4.19      1.07 o 
   2   6   5        0.98        1.67      1.34 o 
   3   6   5        4.72        5.38      2.92 o 
   4   6   5        8.42       10.18      2.91 o 
   5   6   5        4.25        5.24      2.19 o 
   6   6   5        2.27        2.04      2.21 o 
   7   6   5        3.66        3.97      2.47 o 
   8   6   5        6.79        9.57      2.76 o 
 -11   7   5        0.00        0.95      2.20 o 
 -10   7   5        1.02        1.15      2.17 o 
  -9   7   5       12.58       17.24      2.56 o 
  -8   7   5        1.56        3.21      1.79 o 
  -7   7   5       50.59       46.74      3.10 o 
  -6   7   5       47.42       45.02      3.09 o 
  -5   7   5        0.11        0.54      1.74 o 
  -4   7   5        0.19        2.89      3.47 o 
  -3   7   5        4.28        1.90      1.80 o 
  -2   7   5       23.42       20.36      2.39 o 
  -1   7   5       15.42       18.55      3.67 o 
   0   7   5        0.02        0.10      1.73 o 
   1   7   5        0.45        0.61      3.26 o 
   2   7   5        0.53       -2.67      2.92 o 
   3   7   5        2.49        3.83      2.37 o 
   4   7   5        1.36       -1.42      3.80 o 
   5   7   5        2.18        1.53      3.02 o 
   6   7   5        5.17       10.04      4.41 o 
   7   7   5        0.06        0.00      4.02 o 
  -9   8   5       20.54       20.26      3.48 o 
  -8   8   5       42.38       39.24      3.33 o 
  -7   8   5       31.36       34.87      2.96 o 
  -6   8   5       24.09       18.93      2.47 o 
  -5   8   5        2.18        3.92      2.17 o 
  -4   8   5        6.82        4.89      2.91 o 
  -3   8   5        3.82        4.86      2.07 o 
  -2   8   5        0.58        0.82      2.03 o 
  -1   8   5       14.96       15.63      2.36 o 
   0   8   5        0.04       -0.07      1.99 o 
   1   8   5        1.74       -0.02      2.18 o 
   2   8   5        0.35        3.55      2.31 o 
   3   8   5        0.19       -1.42      2.60 o 
   4   8   5        1.10        2.44      2.66 o 
   5   8   5        0.47        2.12      3.53 o 
  -7   9   5        6.45        3.23      2.47 o 
  -6   9   5        0.64        0.96      2.29 o 
  -5   9   5        0.81        2.44      2.11 o 
  -4   9   5        0.15        0.56      2.01 o 
  -3   9   5        0.07       -0.15      2.23 o 
  -2   9   5        2.30       -0.32      2.24 o 
  -1   9   5        5.56        4.57      2.32 o 
   0   9   5        0.05        2.19      2.70 o 
   1   9   5        0.25        3.84      3.94 o 
   2   9   5        0.22        2.24      2.82 o 
 -15   0   6       14.05       18.19      4.47 o 
 -14   0   6        0.46        2.67      3.47 o 
 -13   0   6        6.28        8.59      3.51 o 
 -12   0   6        2.52        4.41      3.12 o 
 -11   0   6        6.77        6.06      3.29 o 
 -10   0   6      463.35      408.18     16.62 o 
  -9   0   6       30.74       13.19      2.80 o 
  -8   0   6        8.76        7.68      2.16 o 
  -7   0   6      179.33      155.65      7.86 o 
  -6   0   6      144.88      136.36      7.17 o 
  -5   0   6      257.66      286.11      8.43 o 
  -4   0   6       23.74       20.12      2.97 o 
  -3   0   6       76.46       74.23      4.88 o 
  -2   0   6        0.38        3.57      1.74 o 
  -1   0   6        7.52        4.70      1.88 o 
   0   0   6        2.43        4.12      1.74 o 
   1   0   6       12.00       10.96      2.39 o 
   2   0   6       74.93       73.50      5.12 o 
   3   0   6       28.32       36.79      3.94 o 
   4   0   6       28.65       34.48      3.94 o 
   5   0   6        0.56        2.41      2.65 o 
   6   0   6        2.47        3.65      3.45 o 
   7   0   6       60.40       51.59      5.27 o 
   8   0   6       19.95       29.28      4.82 o 
   9   0   6       41.23       50.06      5.74 o 
  10   0   6        7.63        6.53      3.88 o 
 -15   1   6        2.02        6.37      2.48 o 
 -14   1   6        2.11        7.00      2.38 o 
 -13   1   6        1.56        2.63      3.59 o 
 -12   1   6        0.05        1.14      1.76 o 
 -11   1   6        1.82        0.17      1.93 o 
 -10   1   6        2.02        1.71      1.80 o 
  -9   1   6        0.81        1.71      1.70 o 
  -8   1   6        0.76        1.45      1.48 o 
  -7   1   6        0.00        0.85      1.17 o 
  -6   1   6        0.08        0.35      1.19 o 
  -5   1   6      247.27      257.35      5.51 o 
  -4   1   6       77.20       81.97      2.24 o 
  -3   1   6       16.20       16.41      1.66 o 
  -2   1   6      118.57      119.78      4.17 o 
  -1   1   6       43.29       39.55      1.90 o 
   0   1   6        2.24        3.74      0.99 o 
   1   1   6        1.27        2.36      1.00 o 
   2   1   6       10.83        9.00      1.66 o 
   3   1   6        2.89        4.05      1.63 o 
   4   1   6        2.75        6.31      1.91 o 
   5   1   6        8.21        5.24      2.14 o 
   6   1   6        1.40        1.12      2.22 o 
   7   1   6       12.29       15.26      2.89 o 
   8   1   6        0.12       -1.24      2.54 o 
   9   1   6        1.79       -1.22      2.48 o 
  10   1   6        0.92       -0.51      2.58 o 
 -15   2   6       15.16       23.26      3.46 o 
 -14   2   6        0.41        1.75      4.30 o 
 -13   2   6        2.88        2.55      2.14 o 
 -12   2   6        0.36       -1.34      1.86 o 
 -11   2   6        9.76       10.31      2.32 o 
 -10   2   6      168.09      172.04      6.40 o 
  -9   2   6        8.76        8.61      2.21 o 
  -8   2   6       24.10       20.87      1.72 o 
  -7   2   6       27.89       27.94      1.78 o 
  -6   2   6        8.67        9.30      1.05 o 
  -5   2   6      456.71      484.14      8.80 o 
  -4   2   6       10.98        8.88      0.97 o 
  -3   2   6       35.37       39.31      1.67 o 
  -2   2   6        0.14        0.88      1.45 o 
  -1   2   6       45.68       39.38      1.92 o 
   0   2   6        1.54        1.90      0.77 o 
   1   2   6        6.04        7.36      0.96 o 
   2   2   6        0.31        0.67      1.06 o 
   3   2   6        1.01        0.35      1.57 o 
   4   2   6       17.21       16.59      1.77 o 
   5   2   6        0.22        1.12      2.00 o 
   6   2   6        3.18        5.65      1.76 o 
   7   2   6       16.83       21.80      2.92 o 
   8   2   6       12.78       14.90      2.79 o 
   9   2   6       23.17       17.42      5.75 o 
 -14   3   6        9.30       17.66      2.87 o 
 -13   3   6        7.47       10.80      2.46 o 
 -12   3   6        3.38        0.96      1.89 o 
 -11   3   6        0.02       -1.48      1.96 o 
 -10   3   6        0.56       -0.19      1.51 o 
  -9   3   6        0.71        1.16      2.04 o 
  -8   3   6        0.01       -0.79      1.16 o 
  -7   3   6        0.99        1.60      1.09 o 
  -6   3   6       16.60       13.34      1.29 o 
  -5   3   6      800.75      830.16     13.97 o 
  -4   3   6       65.70       76.11      2.18 o 
  -3   3   6        9.85       10.09      1.07 o 
  -2   3   6      116.33      115.50      3.02 o 
  -1   3   6       20.75       17.55      1.89 o 
   0   3   6        0.04        1.91      0.96 o 
   1   3   6        0.63        0.63      0.85 o 
   2   3   6        8.79       12.62      1.73 o 
   3   3   6        2.28        2.97      1.47 o 
   4   3   6       22.93       23.66      1.92 o 
   5   3   6        2.40        3.34      1.66 o 
   6   3   6        6.78        5.98      2.03 o 
   7   3   6       27.28       36.90      3.73 o 
   8   3   6        1.42        3.13      2.25 o 
   9   3   6        7.62        6.11      2.57 o 
 -14   4   6        5.16        6.32      2.83 o 
 -13   4   6        0.04        5.37      2.44 o 
 -12   4   6        0.26       -1.36      1.66 o 
 -11   4   6        1.95        2.48      1.74 o 
 -10   4   6        6.79        8.18      1.84 o 
  -9   4   6        3.72        4.05      2.35 o 
  -8   4   6       91.71       91.34      3.40 o 
  -7   4   6        1.62       -0.87      1.21 o 
  -6   4   6        2.16        0.79      1.20 o 
  -5   4   6      287.06      291.01      5.94 o 
  -4   4   6        4.98        5.71      1.04 o 
  -3   4   6        5.57        5.56      1.00 o 
  -2   4   6        8.45        8.18      1.23 o 
  -1   4   6       23.45       20.06      3.11 o 
   0   4   6       40.60       36.69      1.93 o 
   1   4   6       15.40       16.28      1.12 o 
   2   4   6       28.67       25.90      1.85 o 
   3   4   6        4.66        6.70      1.45 o 
   4   4   6        8.96        9.62      2.06 o 
   5   4   6        0.05        0.52      2.01 o 
   6   4   6        0.07        0.67      1.97 o 
   7   4   6        0.08       -0.13      2.04 o 
   8   4   6        6.70       12.76      3.13 o 
 -13   5   6        0.17       -1.13      1.92 o 
 -12   5   6        0.09        0.50      1.95 o 
 -11   5   6        0.17       -0.41      1.47 o 
 -10   5   6        1.03        0.92      1.41 o 
  -9   5   6        3.27        3.54      1.57 o 
  -8   5   6        5.05        4.69      1.47 o 
  -7   5   6       37.99       42.03      5.24 o 
  -6   5   6       31.73       31.75      3.43 o 
  -5   5   6       81.81       81.13      4.28 o 
  -4   5   6        0.54       -1.32      1.08 o 
  -3   5   6       28.47       29.04      2.81 o 
  -2   5   6        4.84        5.17      1.22 o 
  -1   5   6        3.06        3.68      1.19 o 
   0   5   6       16.90       16.41      1.88 o 
   1   5   6        0.32        2.35      1.45 o 
   2   5   6        3.83        7.05      1.47 o 
   3   5   6        4.82        5.22      1.52 o 
   4   5   6        7.88        7.61      2.20 o 
   5   5   6        7.66        8.75      2.46 o 
   6   5   6        0.02       -0.31      2.19 o 
   7   5   6        2.84        6.87      2.61 o 
   8   5   6        4.26       12.50      2.93 o 
 -12   6   6        0.45        3.31      2.41 o 
 -11   6   6        0.09        0.98      2.27 o 
 -10   6   6       13.26       14.41      2.51 o 
  -9   6   6        0.12       -0.83      1.99 o 
  -8   6   6        5.12        7.26      2.65 o 
  -7   6   6        3.12        2.68      1.91 o 
  -6   6   6        2.51        1.27      1.74 o 
  -5   6   6       20.78       17.11      4.66 o 
  -4   6   6        5.43        6.26      1.46 o 
  -3   6   6       10.15        9.97      1.99 o 
  -2   6   6        0.10        0.14      1.35 o 
  -1   6   6       13.85       11.93      1.65 o 
   0   6   6       41.17       34.97      2.18 o 
   1   6   6        2.83        2.75      3.28 o 
   2   6   6        4.32        2.92      1.69 o 
   3   6   6        1.58        4.63      1.89 o 
   4   6   6        8.25        9.58      2.56 o 
   5   6   6        0.95        2.40      2.43 o 
   6   6   6        0.09        0.71      2.58 o 
 -10   7   6        0.41        0.49      3.04 o 
  -9   7   6        0.63        0.05      2.16 o 
  -8   7   6        4.64        2.21      1.98 o 
  -7   7   6       19.55       18.26      2.41 o 
  -6   7   6       30.44       24.28      2.71 o 
  -5   7   6        5.32       10.50      5.96 o 
  -4   7   6        3.79        1.71      1.86 o 
  -3   7   6       30.56       30.72      2.68 o 
  -2   7   6        2.09        1.51      1.97 o 
  -1   7   6        5.14        5.32      2.21 o 
   0   7   6        7.01        3.84      2.30 o 
   1   7   6        3.01        3.80      3.39 o 
   2   7   6        0.16       -2.55      2.47 o 
   3   7   6        2.23        6.39      2.75 o 
   4   7   6        1.73       -1.80      3.86 o 
   5   7   6       12.09       14.62      4.45 o 
  -8   8   6       25.23       24.78      3.01 o 
  -7   8   6        0.09        0.46      2.02 o 
  -6   8   6        8.59       11.55      2.30 o 
  -5   8   6        0.01        2.00      3.92 o 
  -4   8   6        0.01        2.10      2.19 o 
  -3   8   6        6.00        8.19      2.34 o 
  -2   8   6        3.05        1.70      3.68 o 
  -1   8   6        3.94        8.66      2.37 o 
   0   8   6        4.06        3.49      3.27 o 
   1   8   6        0.02        0.78      3.49 o 
   2   8   6        0.00        1.97      2.61 o 
   3   8   6        1.20       -0.38      2.82 o 
 -14   1   7        7.24       10.77      2.56 o 
 -13   1   7        2.91        4.01      2.71 o 
 -12   1   7        5.36        4.17      2.34 o 
 -11   1   7        0.57        2.42      2.36 o 
 -10   1   7       16.92       19.41      2.78 o 
  -9   1   7       42.95       36.24      3.18 o 
  -8   1   7       69.32       67.15      5.94 o 
  -7   1   7        7.61        7.16      1.97 o 
  -6   1   7       31.81       30.95      3.83 o 
  -5   1   7      148.37      143.04      3.95 o 
  -4   1   7      852.75      886.35     19.13 o 
  -3   1   7      346.48      376.39     15.37 o 
  -2   1   7       28.60       28.26      3.50 o 
  -1   1   7       54.56       52.38      3.19 o 
   0   1   7       10.56        8.19      2.80 o 
   1   1   7       10.12        9.59      2.01 o 
   2   1   7        0.48        3.16      2.04 o 
   3   1   7        0.99        4.77      2.32 o 
   4   1   7        0.07       -2.19      2.23 o 
   5   1   7        0.80        1.26      2.61 o 
   6   1   7        0.06        1.48      2.50 o 
   7   1   7        0.00       -1.69      2.59 o 
   8   1   7        0.44        0.69      2.81 o 
 -14   2   7        2.31        8.03      5.27 o 
 -13   2   7        0.06       -0.68      2.11 o 
 -12   2   7        1.19        0.40      2.19 o 
 -11   2   7        0.00        0.78      2.01 o 
 -10   2   7       23.00       23.17      2.80 o 
  -9   2   7      118.47      113.74      5.13 o 
  -8   2   7        3.60        0.36      2.01 o 
  -7   2   7        8.47        8.57      1.98 o 
  -6   2   7       38.07       35.57      1.97 o 
  -5   2   7       35.74       39.02      1.81 o 
  -4   2   7       46.26       46.63      2.65 o 
  -3   2   7       19.05       16.86      1.69 o 
  -2   2   7       34.40       37.71      2.23 o 
  -1   2   7       11.63       10.39      1.42 o 
   0   2   7        3.72        5.57      1.23 o 
   1   2   7       10.08       12.31      1.57 o 
   2   2   7       15.59       15.42      2.42 o 
   3   2   7        8.89       11.46      2.26 o 
   4   2   7        0.08        0.00      2.24 o 
   5   2   7        1.06       -0.26      2.20 o 
   6   2   7        0.00        1.34      2.21 o 
   7   2   7        0.48       -3.44      2.64 o 
   8   2   7       14.28       17.24      4.91 o 
 -13   3   7       11.92       18.59      4.82 o 
 -12   3   7        0.01       -1.08      2.49 o 
 -11   3   7        0.13        0.18      4.54 o 
 -10   3   7        1.27        1.96      2.07 o 
  -9   3   7        0.57       -1.17      1.61 o 
  -8   3   7       28.82       33.69      2.33 o 
  -7   3   7       56.94       61.65      2.91 o 
  -6   3   7       19.42       18.73      1.65 o 
  -5   3   7       11.52       12.61      1.52 o 
  -4   3   7      120.07      128.89      3.25 o 
  -3   3   7       21.97       20.51      1.80 o 
  -2   3   7        3.07        4.36      1.13 o 
  -1   3   7        3.68        5.98      2.37 o 
   0   3   7        0.00        0.08      1.31 o 
   1   3   7       26.97       23.23      1.81 o 
   2   3   7        9.01        6.80      2.57 o 
   3   3   7        0.02       -2.78      2.02 o 
   4   3   7        1.30        4.49      2.40 o 
   5   3   7        0.90        3.28      2.42 o 
   6   3   7        4.02        6.39      4.04 o 
   7   3   7        0.89        5.61      3.09 o 
 -13   4   7        1.86       -0.23      2.42 o 
 -12   4   7        1.24        1.89      2.53 o 
 -11   4   7        1.32        0.87      1.91 o 
 -10   4   7        6.52        6.29      1.87 o 
  -9   4   7       44.34       43.25      2.64 o 
  -8   4   7        4.69        2.82      1.69 o 
  -7   4   7        0.76        1.48      1.56 o 
  -6   4   7        0.06       -0.56      1.33 o 
  -5   4   7        6.65        6.62      1.42 o 
  -4   4   7        0.01        0.09      1.26 o 
  -3   4   7        7.68        6.30      1.38 o 
  -2   4   7        1.14        1.90      1.15 o 
  -1   4   7       23.24       24.20      2.39 o 
   0   4   7        5.43        5.04      1.61 o 
   1   4   7       13.69       12.26      1.40 o 
   2   4   7        2.91        1.20      2.13 o 
   3   4   7        0.15       -1.47      1.95 o 
   4   4   7        0.03        0.43      3.18 o 
   5   4   7        2.10        3.35      3.14 o 
   6   4   7        1.75        6.41      3.47 o 
 -12   5   7        0.04        1.37      1.78 o 
 -11   5   7        1.89        1.77      2.01 o 
 -10   5   7        1.88        0.62      2.20 o 
  -9   5   7        1.00        0.49      2.16 o 
  -8   5   7        0.18        1.62      1.76 o 
  -7   5   7       11.64       11.82      3.03 o 
  -6   5   7        0.10        0.48      1.94 o 
  -5   5   7        1.96        1.22      1.69 o 
  -4   5   7        0.81        2.78      1.62 o 
  -3   5   7        2.58        5.31      1.52 o 
  -2   5   7        2.15        2.48      1.78 o 
  -1   5   7        2.43        2.14      1.59 o 
   0   5   7        0.68        3.78      2.04 o 
   1   5   7       13.73        8.61      1.81 o 
   2   5   7       12.85        9.72      2.87 o 
   3   5   7        0.52       -1.10      2.30 o 
   4   5   7        0.27        0.02      2.27 o 
   5   5   7        1.06        0.98      2.58 o 
 -10   6   7        0.00        0.75      2.14 o 
  -9   6   7        0.14       -1.39      2.03 o 
  -8   6   7        0.15        2.59      2.13 o 
  -7   6   7       17.60       21.36      2.45 o 
  -6   6   7        6.07        4.11      2.15 o 
  -5   6   7        5.23        8.52      1.76 o 
  -4   6   7        5.34        4.62      1.75 o 
  -3   6   7        4.82        2.52      1.85 o 
  -2   6   7        8.62        4.48      1.70 o 
  -1   6   7        4.85        2.32      1.87 o 
   0   6   7        2.91        1.72      4.62 o 
   1   6   7        1.08       -1.90      1.81 o 
   2   6   7        0.30       -1.93      2.28 o 
   3   6   7        3.04        1.67      2.64 o 
   4   6   7        0.07        2.23      2.96 o 
  -8   7   7        1.39        3.81      2.40 o 
  -7   7   7        1.81        5.23      2.21 o 
  -6   7   7        1.51        4.52      2.29 o 
  -5   7   7        6.23        5.99      2.40 o 
  -4   7   7        0.00        1.05      2.44 o 
  -3   7   7        0.24       -0.62      1.95 o 
  -2   7   7        2.58        4.69      2.15 o 
  -1   7   7        0.37        1.80      3.00 o 
   0   7   7        0.00        3.33      3.12 o 
   1   7   7        4.98        5.97      2.61 o 
   2   7   7        0.00        1.72      4.53 o 
 -13   0   8        0.40       -2.70      3.70 o 
 -12   0   8        4.16        2.59      3.29 o 
 -11   0   8        0.01        2.63      3.43 o 
 -10   0   8        0.90        3.12      2.70 o 
  -9   0   8       31.55       30.40      4.12 o 
  -8   0   8       38.48       43.53      4.74 o 
  -7   0   8       12.93       14.48      3.31 o 
  -6   0   8       11.85       11.87      2.31 o 
  -5   0   8       10.20        7.37      2.08 o 
  -4   0   8      142.34      126.68      5.36 o 
  -3   0   8      129.68      135.11      8.10 o 
  -2   0   8      200.26      201.28     10.53 o 
  -1   0   8       26.15       21.68      3.78 o 
   0   0   8       25.76       25.85      4.06 o 
   1   0   8       20.16       21.46      4.02 o 
   2   0   8       10.99       14.17      3.88 o 
   3   0   8       28.53       29.97      4.84 o 
   4   0   8        0.26        5.33      3.92 o 
   5   0   8        1.06       -0.47      3.98 o 
   6   0   8        0.00        0.76      4.06 o 
 -13   1   8        5.28       10.69      2.81 o 
 -12   1   8        7.63       16.60      2.98 o 
 -11   1   8        0.34        0.65      2.64 o 
 -10   1   8        0.25        0.82      1.94 o 
  -9   1   8        4.22        3.51      2.09 o 
  -8   1   8        5.50        4.38      2.21 o 
  -7   1   8        4.34        1.43      1.88 o 
  -6   1   8       11.04       12.02      2.95 o 
  -5   1   8        1.06        0.82      1.45 o 
  -4   1   8       35.59       30.81      2.06 o 
  -3   1   8        7.33        7.24      1.96 o 
  -2   1   8       20.30       19.90      2.80 o 
  -1   1   8        1.80        1.44      2.20 o 
   0   1   8        0.49        0.34      1.92 o 
   1   1   8        1.01        1.99      2.25 o 
   2   1   8        0.24        1.46      2.20 o 
   3   1   8        0.96        1.34      2.36 o 
   4   1   8        0.28        0.79      2.77 o 
   5   1   8        0.15       -1.33      2.66 o 
   6   1   8        0.49        0.34      2.85 o 
 -12   2   8        8.48       10.29      2.70 o 
 -11   2   8        0.09        0.32      2.71 o 
 -10   2   8        2.07        4.98      2.51 o 
  -9   2   8        0.03        0.27      1.99 o 
  -8   2   8        1.47        4.23      2.23 o 
  -7   2   8        9.16        6.63      2.20 o 
  -6   2   8        7.26        8.56      1.90 o 
  -5   2   8        0.41       -1.03      1.48 o 
  -4   2   8       49.94       47.09      3.13 o 
  -3   2   8       47.31       47.23      2.73 o 
  -2   2   8       96.47       96.25      4.77 o 
  -1   2   8        0.08       -0.43      2.12 o 
   0   2   8       10.06       10.96      2.53 o 
   1   2   8        5.89        6.28      2.26 o 
   2   2   8       10.84        6.93      2.76 o 
   3   2   8       10.82       13.62      4.63 o 
   4   2   8        0.38        1.60      2.65 o 
   5   2   8        0.23        1.56      3.39 o 
 -12   3   8        8.58       12.42      2.89 o 
 -11   3   8        0.25        1.70      3.98 o 
 -10   3   8        0.00        0.42      2.26 o 
  -9   3   8        6.24        3.35      2.20 o 
  -8   3   8        5.88        2.94      1.86 o 
  -7   3   8       26.48       25.97      2.35 o 
  -6   3   8        1.20        3.02      1.58 o 
  -5   3   8        7.89        6.05      1.62 o 
  -4   3   8       62.91       71.89      2.58 o 
  -3   3   8       22.95       22.15      1.91 o 
  -2   3   8       56.63       60.69      2.62 o 
  -1   3   8        0.67        0.04      1.71 o 
   0   3   8        0.26       -1.27      2.69 o 
   1   3   8        1.56        1.75      2.36 o 
   2   3   8        0.24       -2.89      2.21 o 
   3   3   8        2.26       -0.57      2.67 o 
   4   3   8        0.35        1.78      2.51 o 
   5   3   8        0.01        2.23      2.94 o 
 -11   4   8        9.07       14.51      3.24 o 
 -10   4   8        4.08        8.45      1.99 o 
  -9   4   8       14.55       16.47      2.29 o 
  -8   4   8        8.27        8.96      1.97 o 
  -7   4   8       12.13       11.24      2.14 o 
  -6   4   8        0.27        2.54      1.66 o 
  -5   4   8        8.07       11.22      2.45 o 
  -4   4   8        4.41        2.05      1.66 o 
  -3   4   8        8.38        8.28      1.72 o 
  -2   4   8        3.99        4.14      1.82 o 
  -1   4   8       18.42       20.52      2.12 o 
   0   4   8        1.45        1.93      2.46 o 
   1   4   8        0.03        2.41      3.23 o 
   2   4   8        7.44        5.47      3.37 o 
   3   4   8        0.29        3.86      3.67 o 
   4   4   8        1.11        2.61      3.90 o 
 -10   5   8        0.52        0.50      2.67 o 
  -9   5   8        3.40        6.77      2.71 o 
  -8   5   8        2.70        1.63      3.47 o 
  -7   5   8        4.56        2.76      2.59 o 
  -6   5   8       20.10       20.34      2.53 o 
  -5   5   8        0.35       -0.20      2.13 o 
  -4   5   8        6.68        5.33      2.40 o 
  -3   5   8       11.25       12.41      2.46 o 
  -2   5   8       10.82       11.73      1.97 o 
  -1   5   8        0.00       -1.34      2.17 o 
   0   5   8        2.16        3.82      2.56 o 
   1   5   8        2.04        0.71      3.27 o 
   2   5   8        0.36       -1.27      3.43 o 
   3   5   8        1.02        4.17      3.68 o 
  -8   6   8        1.25        1.46      2.25 o 
  -7   6   8       11.33        9.38      2.64 o 
  -6   6   8        3.91        6.82      1.90 o 
  -5   6   8        0.54        1.75      1.91 o 
  -4   6   8        1.39        2.88      1.93 o 
  -3   6   8        1.33        1.56      1.95 o 
  -2   6   8        2.66        6.12      2.08 o 
  -1   6   8        1.81        2.92      2.34 o 
   0   6   8        2.35        5.53      2.72 o 
   1   6   8        0.65        0.08      3.86 o 
 -11   1   9        6.73       13.56      4.86 o 
 -10   1   9        6.04       11.49      4.21 o 
  -9   1   9        0.80        1.91      2.40 o 
  -8   1   9        3.32        3.64      2.18 o 
  -7   1   9        0.99        3.43      2.44 o 
  -6   1   9        0.01       -0.44      1.57 o 
  -5   1   9        4.50        4.75      1.61 o 
  -4   1   9        2.42        2.97      1.48 o 
  -3   1   9        4.14        5.08      4.01 o 
  -2   1   9        9.49        7.41      2.79 o 
  -1   1   9        4.94        2.78      2.46 o 
   0   1   9        1.11        2.54      2.57 o 
   1   1   9        4.55        5.94      2.95 o 
   2   1   9        9.16        6.11      2.67 o 
   3   1   9        0.68       -0.99      2.54 o 
 -10   2   9        3.67        9.21      4.65 o 
  -9   2   9        9.13       11.11      2.68 o 
  -8   2   9       10.02        8.47      2.47 o 
  -7   2   9        0.88        0.12      1.86 o 
  -6   2   9        0.88        3.20      1.96 o 
  -5   2   9        1.53        2.58      1.64 o 
  -4   2   9        1.56        0.62      1.97 o 
  -3   2   9       28.92       27.79      2.43 o 
  -2   2   9        0.01       -0.53      2.86 o 
  -1   2   9       16.27       20.32      3.24 o 
   0   2   9       11.19       13.12      3.05 o 
   1   2   9        3.77        6.29      2.66 o 
   2   2   9        2.81        7.62      2.97 o 
  -9   3   9        4.59        2.46      2.32 o 
  -8   3   9        0.18        2.20      2.40 o 
  -7   3   9        1.27        3.48      6.14 o 
  -6   3   9        2.14        2.01      1.97 o 
  -5   3   9       10.92       11.39      2.34 o 
  -4   3   9        0.31        0.26      1.55 o 
  -3   3   9       10.77       12.12      1.88 o 
  -2   3   9        0.28        0.62      1.89 o 
  -1   3   9       17.54       18.97      3.01 o 
   0   3   9        0.00        2.92      2.71 o 
   1   3   9        0.04        4.66      2.88 o 
  -8   4   9        0.10        0.46      2.02 o 
  -7   4   9        0.48        0.04      1.95 o 
  -6   4   9        1.80       -0.22      1.73 o 
  -5   4   9       11.56       16.82      2.37 o 
  -4   4   9        1.44       -0.16      1.98 o 
  -3   4   9       32.34       37.34      4.66 o 
  -2   4   9        1.44        0.08      2.57 o 
  -1   4   9       12.35       16.54      3.04 o 
   0   4   9        0.51        3.78      4.02 o 
  -4   5   9        2.73        3.33      2.58 o 
  -3   5   9       12.09       16.08      2.94 o 
  -6   0  10        1.74        0.16      2.32 o 
  -5   0  10        0.16        1.69      2.61 o 
  -4   0  10        3.60        5.05      2.86 o 
  -3   0  10        0.81        1.09      2.06 o 
  -2   0  10       10.27        9.29      4.33 o 
  -6   1  10        0.54        0.23      1.80 o 
  -5   1  10        0.56        1.56      1.56 o 
  -4   1  10        4.11        3.01      1.55 o 
  -3   1  10        0.99        1.15      1.49 o 
                                                 
